# Supplementary material for: Overexpression of AtAHL20 causes delayed flowering in Arabidopsis via repression of FT expression
Source: BMC Plant Biol. 2020 Dec 11;20:559. doi: 10.1186/s12870-020-02733-5 (PMC7731500; doi:10.1186/s12870-020-02733-5)
Supplement: Supplementary file 1 — Additional file 1: Data S1. RNA-Seq data of genes down-regulated in 35S:AtAHL20 versus the Col-0 wild type. Data S2. RNA-Seq data of genes up-regulated in 35S:AtAHL20 versus the Col-0 wild type. [file 12870_2020_2733_MOESM1_ESM.xlsx]

## Sheet: Data S1
	Data S1
	Genes down-regulated in 35S:AtAHL20 versus the Col-0 wild type
	Gene name	Fold Change (normalized values)	FDR p-value correction
1	AT1G18810	-4378.88	6.29e-08
2	AT1G59860	-3753.77	7.45e-07
3	AT3G09700	-3441.21	2.57e-06
4	AT5G49970	-3441.21	2.57e-06
5	AT1G62680	-2816.11	2.88e-05
6	AT1G65450	-2816.11	2.88e-05
7	AT2G14247	-2816.11	2.88e-05
8	AT2G33850	-2816.11	2.88e-05
9	AT3G02840	-2816.11	2.88e-05
10	AT3G53490	-2816.11	2.88e-05
11	AT3G62470	-2816.11	2.88e-05
12	AT4G14480	-2816.11	2.88e-05
13	AT1G01560	-2503.55	9.67e-05
14	AT1G64770	-2503.55	9.67e-05
15	AT4G30090	-2503.55	9.67e-05
16	AT4G30230	-2503.55	9.67e-05
17	AT1G29460	-2191	0.000314
18	AT3G01860	-2191	0.000314
19	AT3G04040	-2191	0.000314
20	AT3G08970	-2191	0.000314
21	AT3G47560	-2191	0.000314
22	AT5G06240	-2191	0.000314
23	AT5G22080	-2191	0.000314
24	ATMG00210	-2191	0.000314
25	AT1G10650	-1878.45	0.00102
26	AT1G25145	-1878.45	0.00102
27	AT1G51670	-1878.45	0.00102
28	AT1G51890	-1878.45	0.00102
29	AT1G55560	-1878.45	0.00102
30	AT1G64690	-1878.45	0.00102
31	AT2G36200	-1878.45	0.00102
32	AT3G01230	-1878.45	0.00102
33	AT3G01330	-1878.45	0.00102
34	AT3G06760	-1878.45	0.00102
35	AT3G07580	-1878.45	0.00102
36	AT3G10150	-1878.45	0.00102
37	AT3G13800	-1878.45	0.00102
38	AT3G62060	-1878.45	0.00102
39	AT4G10420	-1878.45	0.00102
40	AT4G26060	-1878.45	0.00102
41	AT5G25040	-1878.45	0.00102
42	AT5G57060	-1878.45	0.00102
43	AT5G62290	-1878.45	0.00102
44	AT5G63140	-1878.45	0.00102
45	AT1G17560	-1565.89	0.00329
46	AT1G21840	-1565.89	0.00329
47	AT1G24095	-1565.89	0.00329
48	AT1G36380	-1565.89	0.00329
49	AT1G45230	-1565.89	0.00329
50	AT1G48870	-1565.89	0.00329
51	AT1G63710	-1565.89	0.00329
52	AT2G18876	-1565.89	0.00329
53	AT2G20970	-1565.89	0.00329
54	AT2G22530	-1565.89	0.00329
55	AT2G24220	-1565.89	0.00329
56	AT2G36870	-1565.89	0.00329
57	AT2G43240	-1565.89	0.00329
58	AT2G44010	-1565.89	0.00329
59	AT3G10590	-1565.89	0.00329
60	AT3G14760	-1565.89	0.00329
61	AT3G19620	-1565.89	0.00329
62	AT3G20970	-1565.89	0.00329
63	AT3G53232	-1565.89	0.00329
64	AT4G08590	-1565.89	0.00329
65	AT4G14970	-1565.89	0.00329
66	AT4G26810	-1565.89	0.00329
67	AT4G35840	-1565.89	0.00329
68	AT5G01930	-1565.89	0.00329
69	AT5G02540	-1565.89	0.00329
70	AT5G02550	-1565.89	0.00329
71	AT5G06100	-1565.89	0.00329
72	AT5G19940	-1565.89	0.00329
73	AT5G20850	-1565.89	0.00329
74	AT5G27400	-1565.89	0.00329
75	AT5G37490	-1565.89	0.00329
76	AT5G37660	-1565.89	0.00329
77	AT5G45460	-1565.89	0.00329
78	AT5G49110	-1565.89	0.00329
79	AT1G10865	-1253.34	0.01
80	AT1G18370	-1253.34	0.01
81	AT1G19070	-1253.34	0.01
82	AT1G23980	-1253.34	0.01
83	AT1G26610	-1253.34	0.01
84	AT1G28490	-1253.34	0.01
85	AT1G30740	-1253.34	0.01
86	AT1G32950	-1253.34	0.01
87	AT1G44750	-1253.34	0.01
88	AT1G65450	-1253.34	0.01
89	AT1G65450	-1253.34	0.01
90	AT1G69720	-1253.34	0.01
91	AT1G70550	-1253.34	0.01
92	AT1G73965	-1253.34	0.01
93	AT2G18520	-1253.34	0.01
94	AT2G26040	-1253.34	0.01
95	AT2G37300	-1253.34	0.01
96	AT3G07290	-1253.34	0.01
97	AT3G12970	-1253.34	0.01
98	AT3G14360	-1253.34	0.01
99	AT3G18500	-1253.34	0.01
100	AT3G44830	-1253.34	0.01
101	AT3G50290	-1253.34	0.01
102	AT3G51750	-1253.34	0.01
103	AT4G00310	-1253.34	0.01
104	AT4G01280	-1253.34	0.01
105	AT4G10480	-1253.34	0.01
106	AT4G14650	-1253.34	0.01
107	AT4G16700	-1253.34	0.01
108	AT4G28310	-1253.34	0.01
109	AT4G37630	-1253.34	0.01
110	AT5G05780	-1253.34	0.01
111	AT5G11410	-1253.34	0.01
112	AT5G19170	-1253.34	0.01
113	AT5G37780	-1253.34	0.01
114	AT5G41320	-1253.34	0.01
115	AT5G51230	-1253.34	0.01
116	AT5G51600	-1253.34	0.01
117	AT5G57780	-1253.34	0.01
118	AT5G65160	-1253.34	0.01
119	AT5G66060	-1253.34	0.01
120	AT1G02440	-940.79	0.03
121	AT1G02690	-940.79	0.03
122	AT1G04580	-940.79	0.03
123	AT1G05675	-940.79	0.03
124	AT1G05880	-940.79	0.03
125	AT1G10060	-940.79	0.03
126	AT1G10830	-940.79	0.03
127	AT1G23150	-940.79	0.03
128	AT1G26300	-940.79	0.03
129	AT1G26680	-940.79	0.03
130	AT1G33430	-940.79	0.03
131	AT1G34760	-940.79	0.03
132	AT1G54050	-940.79	0.03
133	AT1G55050	-940.79	0.03
134	AT1G55365	-940.79	0.03
135	AT1G55610	-940.79	0.03
136	AT1G55880	-940.79	0.03
137	AT1G60530	-940.79	0.03
138	AT1G61566	-940.79	0.03
139	AT1G63260	-940.79	0.03
140	AT1G77310	-940.79	0.03
141	AT1G77870	-940.79	0.03
142	AT2G03880	-940.79	0.03
143	AT2G20585	-940.79	0.03
144	AT2G22740	-940.79	0.03
145	AT2G25440	-940.79	0.03
146	AT2G29050	-940.79	0.03
147	AT2G33360	-940.79	0.03
148	AT2G34040	-940.79	0.03
149	AT2G38185	-940.79	0.03
150	AT2G44930	-940.79	0.03
151	AT2G46100	-940.79	0.03
152	AT2G46700	-940.79	0.03
153	AT3G03670	-940.79	0.03
154	AT3G05140	-940.79	0.03
155	AT3G09280	-940.79	0.03
156	AT3G11220	-940.79	0.03
157	AT3G12530	-940.79	0.03
158	AT3G15420	-940.79	0.03
159	AT3G17130	-940.79	0.03
160	AT3G17440	-940.79	0.03
161	AT3G20475	-940.79	0.03
162	AT3G29010	-940.79	0.03
163	AT3G44350	-940.79	0.03
164	AT3G45590	-940.79	0.03
165	AT3G48630	-940.79	0.03
166	AT3G51930	-940.79	0.03
167	AT3G54500	-940.79	0.03
168	AT3G58820	-940.79	0.03
169	AT3G59410	-940.79	0.03
170	AT3G59890	-940.79	0.03
171	AT3G60580	-940.79	0.03
172	AT3G61760	-940.79	0.03
173	AT4G00140	-940.79	0.03
174	AT4G01925	-940.79	0.03
175	AT4G02250	-940.79	0.03
176	AT4G11470	-940.79	0.03
177	AT4G12540	-940.79	0.03
178	AT4G13000	-940.79	0.03
179	AT4G13395	-940.79	0.03
180	AT4G14800	-940.79	0.03
181	AT4G16515	-940.79	0.03
182	AT4G17480	-940.79	0.03
183	AT4G17695	-940.79	0.03
184	AT4G18780	-940.79	0.03
185	AT4G25350	-940.79	0.03
186	AT4G31360	-940.79	0.03
187	AT4G31700	-940.79	0.03
188	AT5G05130	-940.79	0.03
189	AT5G05300	-940.79	0.03
190	AT5G06100	-940.79	0.03
191	AT5G11780	-940.79	0.03
192	AT5G15600	-940.79	0.03
193	AT5G16170	-940.79	0.03
194	AT5G18090	-940.79	0.03
195	AT5G18930	-940.79	0.03
196	AT5G23940	-940.79	0.03
197	AT5G24240	-940.79	0.03
198	AT5G38730	-940.79	0.03
199	AT5G50430	-940.79	0.03
200	AT5G54670	-940.79	0.03
201	AT5G55020	-940.79	0.03
202	AT5G60230	-940.79	0.03
203	AT5G60870	-940.79	0.03
204	AT5G61550	-940.79	0.03
205	AT5G62210	-940.79	0.03
206	AT5G63510	-940.79	0.03
207	AT2G40475	-68.11	8.87e-12
208	AT4G38950	-56	0
209	AT4G35180	-55.73	1.36e-09
210	AT3G54890	-52.64	4.81e-09
211	AT2G21660	-40.26	6.82e-07
212	AT5G49330	-37.17	2.34e-06
213	AT5G05270	-36.64	0
214	AT4G03110	-34.07	7.75e-06
215	AT5G22300	-34.07	7.75e-06
216	AT3G13610	-32.67	9.71e-11
217	AT3G03890	-30.98	2.61e-05
218	AT3G06190	-30.98	2.61e-05
219	AT3G28890	-30.98	2.61e-05
220	AT3G53890	-30.98	2.61e-05
221	AT5G21430	-29.09	4.79e-14
222	AT2G03680	-27.88	8.71e-05
223	AT2G19480	-27.88	8.71e-05
224	AT3G11820	-27.88	8.71e-05
225	AT5G47380	-26.45	1.44e-08
226	AT4G08870	-24.9	5.02e-08
227	AT1G26110	-24.79	0.000284
228	AT1G32100	-24.79	0.000284
229	AT1G60740	-24.79	0.000284
230	AT1G69840	-24.79	0.000284
231	AT2G38720	-24.79	0.000284
232	AT3G57550	-23.89	2.41e-11
233	AT1G14400	-21.82	2.87e-10
234	AT4G29110	-21.79	5.85e-07
235	AT1G25275	-21.69	0.000926
236	AT1G25280	-21.69	0.000926
237	AT2G16850	-21.69	0.000926
238	AT2G18290	-21.69	0.000926
239	AT3G04130	-21.69	0.000926
240	AT3G07630	-21.69	0.000926
241	AT3G47460	-21.69	0.000926
242	AT4G36700	-21.69	0.000926
243	AT5G19030	-21.69	0.000926
244	AT3G57240	-20.3	0
245	AT1G63670	-20.23	2e-06
246	AT1G69840	-20.23	2e-06
247	AT1G14880	-19.08	0
248	AT4G25100	-18.7	1.22e-08
249	AT3G24495	-18.68	6.53e-06
250	AT3G48150	-18.68	6.53e-06
251	AT4G19870	-18.68	6.53e-06
252	AT4G38950	-18.68	6.53e-06
253	AT1G06770	-18.6	0.00293
254	AT1G19330	-18.6	0.00293
255	AT1G35210	-18.6	0.00293
256	AT1G72880	-18.6	0.00293
257	AT1G79710	-18.6	0.00293
258	AT2G37260	-18.6	0.00293
259	AT2G38020	-18.6	0.00293
260	AT2G40520	-18.6	0.00293
261	AT2G45350	-18.6	0.00293
262	AT2G46225	-18.6	0.00293
263	AT3G11400	-18.6	0.00293
264	AT3G12915	-18.6	0.00293
265	AT3G52540	-18.6	0.00293
266	AT3G62620	-18.6	0.00293
267	AT4G09040	-18.6	0.00293
268	AT4G25070	-18.6	0.00293
269	AT4G28860	-18.6	0.00293
270	AT5G11630	-18.6	0.00293
271	AT5G20580	-18.6	0.00293
272	AT5G30495	-18.6	0.00293
273	AT5G62575	-18.6	0.00293
274	AT1G69720	-17.17	0
275	AT1G17745	-17.16	2.37e-10
276	AT1G11790	-17.12	2.21e-05
277	AT5G63400	-17.12	2.21e-05
278	AT1G17610	-16.62	1.41e-07
279	AT4G05020	-16.62	1.41e-07
280	AT1G21240	-16.38	8.34e-10
281	AT1G56190	-16.38	8.34e-10
282	AT1G13000	-15.59	4.79e-07
283	AT1G63980	-15.59	4.79e-07
284	AT4G30310	-15.59	4.79e-07
285	AT5G40780	-15.59	4.79e-07
286	AT4G01290	-15.57	7.25e-05
287	AT4G10955	-15.57	7.25e-05
288	AT4G20460	-15.57	7.25e-05
289	AT4G25110	-15.57	7.25e-05
290	AT1G01020	-15.5	0.00889
291	AT1G07930	-15.5	0.00889
292	AT1G11540	-15.5	0.00889
293	AT1G13270	-15.5	0.00889
294	AT1G16480	-15.5	0.00889
295	AT1G23840	-15.5	0.00889
296	AT1G27940	-15.5	0.00889
297	AT1G51440	-15.5	0.00889
298	AT1G57820	-15.5	0.00889
299	AT1G72560	-15.5	0.00889
300	AT1G78190	-15.5	0.00889
301	AT2G07695	-15.5	0.00889
302	AT2G13100	-15.5	0.00889
303	AT2G14620	-15.5	0.00889
304	AT2G17970	-15.5	0.00889
305	AT2G25580	-15.5	0.00889
306	AT2G37370	-15.5	0.00889
307	AT2G42650	-15.5	0.00889
308	AT2G45450	-15.5	0.00889
309	AT2G46160	-15.5	0.00889
310	AT3G13430	-15.5	0.00889
311	AT3G14850	-15.5	0.00889
312	AT3G59950	-15.5	0.00889
313	AT4G00850	-15.5	0.00889
314	AT4G09000	-15.5	0.00889
315	AT4G17680	-15.5	0.00889
316	AT4G20000	-15.5	0.00889
317	AT4G27100	-15.5	0.00889
318	AT4G30310	-15.5	0.00889
319	AT4G33990	-15.5	0.00889
320	AT5G06690	-15.5	0.00889
321	AT5G11170	-15.5	0.00889
322	AT5G35400	-15.5	0.00889
323	AT5G43440	-15.5	0.00889
324	AT5G44720	-15.5	0.00889
325	AT5G56960	-15.5	0.00889
326	AT5G61580	-15.5	0.00889
327	AT5G65940	-15.5	0.00889
328	AT5G66510	-15.5	0.00889
329	AT1G13100	-14.82	9.95e-09
330	AT5G01240	-14.82	9.95e-09
331	AT5G08640	-14.78	0
332	AT1G45233	-14.55	1.63e-06
333	AT5G12940	-14.55	1.63e-06
334	AT1G64065	-14.01	0.000232
335	AT1G80410	-14.01	0.000232
336	AT2G30170	-14.01	0.000232
337	AT3G12220	-14.01	0.000232
338	AT4G11100	-14.01	0.000232
339	AT4G16480	-14.01	0.000232
340	AT4G31250	-14.01	0.000232
341	AT5G50200	-14.01	0.000232
342	AT5G53570	-14.01	0.000232
343	AT5G54750	-14.01	0.000232
344	AT1G21670	-13.51	5.35e-06
345	AT1G58225	-13.51	5.35e-06
346	AT1G67350	-13.51	5.35e-06
347	AT1G66200	-13.46	0
348	AT3G05730	-13.27	0
349	AT5G21010	-13.26	1.14e-07
350	AT5G17920	-12.93	0
351	AT5G42870	-12.48	3.83e-07
352	AT1G22250	-12.47	1.76e-05
353	AT1G47220	-12.47	1.76e-05
354	AT1G72550	-12.47	1.76e-05
355	AT4G12560	-12.47	1.76e-05
356	AT1G22690	-12.46	0.000745
357	AT2G02980	-12.46	0.000745
358	AT2G07785	-12.46	0.000745
359	AT3G01390	-12.46	0.000745
360	AT3G23840	-12.46	0.000745
361	AT4G35860	-12.46	0.000745
362	AT5G30495	-12.46	0.000745
363	AT5G55130	-12.46	0.000745
364	AT5G57300	-12.46	0.000745
365	AT1G11900	-12.41	0.03
366	AT1G15690	-12.41	0.03
367	AT1G23410	-12.41	0.03
368	AT1G27370	-12.41	0.03
369	AT1G27880	-12.41	0.03
370	AT1G29710	-12.41	0.03
371	AT1G60560	-12.41	0.03
372	AT1G66940	-12.41	0.03
373	AT1G72890	-12.41	0.03
374	AT1G73177	-12.41	0.03
375	AT1G78540	-12.41	0.03
376	AT2G16900	-12.41	0.03
377	AT2G19280	-12.41	0.03
378	AT2G29290	-12.41	0.03
379	AT2G30860	-12.41	0.03
380	AT2G31865	-12.41	0.03
381	AT2G32160	-12.41	0.03
382	AT2G32200	-12.41	0.03
383	AT2G37260	-12.41	0.03
384	AT2G37570	-12.41	0.03
385	AT3G02150	-12.41	0.03
386	AT3G09710	-12.41	0.03
387	AT3G20650	-12.41	0.03
388	AT3G25100	-12.41	0.03
389	AT3G26130	-12.41	0.03
390	AT3G45443	-12.41	0.03
391	AT3G47830	-12.41	0.03
392	AT3G50140	-12.41	0.03
393	AT3G52170	-12.41	0.03
394	AT3G60150	-12.41	0.03
395	AT4G17250	-12.41	0.03
396	AT4G28010	-12.41	0.03
397	AT4G28350	-12.41	0.03
398	AT4G28830	-12.41	0.03
399	AT4G39860	-12.41	0.03
400	AT5G03500	-12.41	0.03
401	AT5G06280	-12.41	0.03
402	AT5G12930	-12.41	0.03
403	AT5G17410	-12.41	0.03
404	AT5G18420	-12.41	0.03
405	AT5G19025	-12.41	0.03
406	AT5G24680	-12.41	0.03
407	AT5G25040	-12.41	0.03
408	AT5G25500	-12.41	0.03
409	AT5G43480	-12.41	0.03
410	AT5G51380	-12.41	0.03
411	AT5G57170	-12.41	0.03
412	AT5G61250	-12.41	0.03
413	AT5G61720	-12.41	0.03
414	AT5G62150	-12.41	0.03
415	AT5G63135	-12.41	0.03
416	AT5G66120	-12.41	0.03
417	AT2G14610	-12.35	0
418	AT1G70490	-11.7	1.28e-06
419	AT3G56940	-11.45	1.76e-09
420	AT1G18070	-11.43	5.73e-05
421	AT1G18070	-11.43	5.73e-05
422	AT2G41510	-11.43	5.73e-05
423	AT3G01830	-11.43	5.73e-05
424	AT2G18660	-11.38	0
425	AT1G14350	-11.24	8.86e-08
426	AT1G21640	-11.24	8.86e-08
427	AT3G50500	-11.1	1.38e-13
428	AT2G36880	-10.94	0
429	AT4G11890	-10.93	6.01e-09
430	AT4G14210	-10.92	4.17e-06
431	AT4G29740	-10.92	4.17e-06
432	AT1G02090	-10.9	0.00235
433	AT1G47340	-10.9	0.00235
434	AT1G62250	-10.9	0.00235
435	AT2G03630	-10.9	0.00235
436	AT2G15530	-10.9	0.00235
437	AT2G21330	-10.9	0.00235
438	AT3G07610	-10.9	0.00235
439	AT3G08690	-10.9	0.00235
440	AT3G12080	-10.9	0.00235
441	AT3G61220	-10.9	0.00235
442	AT4G04920	-10.9	0.00235
443	AT4G11890	-10.9	0.00235
444	AT4G34370	-10.9	0.00235
445	AT5G49940	-10.9	0.00235
446	AT4G38060	-10.61	2.93e-07
447	AT2G26210	-10.39	0.000184
448	AT3G12280	-10.39	0.000184
449	AT3G45050	-10.39	0.000184
450	AT3G56310	-10.39	0.000184
451	AT3G58110	-10.39	0.000184
452	AT4G01550	-10.39	0.000184
453	AT4G23860	-10.39	0.000184
454	AT4G33010	-10.39	0.000184
455	AT5G48440	-10.39	0.000184
456	AT5G52580	-10.39	0.000184
457	AT4G14880	-10.31	0
458	AT1G27450	-10.15	8.75e-11
459	AT1G10340	-10.14	1.34e-05
460	AT4G23230	-10.14	1.34e-05
461	AT2G04450	-10.07	0
462	AT5G54710	-10.07	0
463	AT4G16950	-10.06	5.69e-12
464	AT1G65560	-9.99	9.7e-07
465	AT4G02890	-9.76	2.91e-10
466	AT4G12720	-9.37	0
467	AT1G55450	-9.37	6.53e-11
468	AT1G65060	-9.37	9.99e-10
469	AT4G03450	-9.37	9.99e-10
470	AT5G64760	-9.36	3.18e-06
471	AT2G33500	-9.36	4.37e-05
472	AT3G07520	-9.36	4.37e-05
473	AT3G46090	-9.36	4.37e-05
474	AT4G23140	-9.36	4.37e-05
475	AT1G11200	-9.36	0.000575
476	AT1G14820	-9.36	0.000575
477	AT1G56340	-9.36	0.000575
478	AT1G71310	-9.36	0.000575
479	AT2G45770	-9.36	0.000575
480	AT3G04600	-9.36	0.000575
481	AT3G11900	-9.36	0.000575
482	AT3G13950	-9.36	0.000575
483	AT4G00970	-9.36	0.000575
484	AT5G04895	-9.36	0.000575
485	AT5G45000	-9.36	0.000575
486	AT5G50200	-9.36	0.000575
487	AT1G04900	-9.35	0.00716
488	AT1G20070	-9.35	0.00716
489	AT1G52870	-9.35	0.00716
490	AT1G54450	-9.35	0.00716
491	AT1G70490	-9.35	0.00716
492	AT1G70740	-9.35	0.00716
493	AT2G17970	-9.35	0.00716
494	AT2G25820	-9.35	0.00716
495	AT2G45600	-9.35	0.00716
496	AT2G46140	-9.35	0.00716
497	AT3G19960	-9.35	0.00716
498	AT3G26410	-9.35	0.00716
499	AT3G48640	-9.35	0.00716
500	AT3G62770	-9.35	0.00716
501	AT4G00590	-9.35	0.00716
502	AT4G08760	-9.35	0.00716
503	AT4G26940	-9.35	0.00716
504	AT4G38190	-9.35	0.00716
505	AT5G18940	-9.35	0.00716
506	AT5G40550	-9.35	0.00716
507	AT5G50840	-9.35	0.00716
508	AT5G59610	-9.35	0.00716
509	AT5G67200	-9.35	0.00716
510	AT1G07350	-8.98	0
511	AT3G16770	-8.93	0
512	AT2G47240	-8.88	0
513	AT1G79000	-8.8	3.11e-12
514	AT2G27402	-8.74	1.01e-05
515	AT1G28230	-8.58	0.00014
516	AT1G56540	-8.58	0.00014
517	AT5G22650	-8.58	0.00014
518	AT1G31690	-8.5	0
519	AT2G47940	-8.48	1.62e-07
520	AT3G60540	-8.48	1.62e-07
521	AT5G15020	-8.43	1.61e-10
522	AT1G31220	-8.33	2.36e-06
523	AT2G40270	-8.33	2.36e-06
524	AT1G55320	-8.32	0.00178
525	AT1G64080	-8.32	0.00178
526	AT1G72540	-8.32	0.00178
527	AT2G37340	-8.32	0.00178
528	AT3G02560	-8.32	0.00178
529	AT3G21780	-8.32	0.00178
530	AT3G53470	-8.32	0.00178
531	AT4G13400	-8.32	0.00178
532	AT5G40400	-8.32	0.00178
533	AT5G45030	-8.32	0.00178
534	AT4G21750	-8.24	3.55e-11
535	AT3G53670	-8.2	3.65e-08
536	AT1G67840	-8.12	3.21e-05
537	AT4G39420	-8.12	3.21e-05
538	AT5G38480	-8.12	3.21e-05
539	AT5G45500	-8.07	7.61e-12
540	AT2G38130	-8.03	5.28e-07
541	AT2G34250	-8.02	0
542	AT3G19010	-7.81	1.19e-07
543	AT3G60300	-7.81	1.19e-07
544	AT5G66240	-7.81	7.39e-06
545	AT1G18200	-7.8	0.000431
546	AT1G19570	-7.8	0.000431
547	AT1G28250	-7.8	0.000431
548	AT1G45201	-7.8	0.000431
549	AT1G55500	-7.8	0.000431
550	AT3G56190	-7.8	0.000431
551	AT4G27230	-7.8	0.000431
552	AT5G20090	-7.8	0.000431
553	AT1G04970	-7.79	0.02
554	AT1G07300	-7.79	0.02
555	AT1G12440	-7.79	0.02
556	AT1G16420	-7.79	0.02
557	AT1G27060	-7.79	0.02
558	AT1G54080	-7.79	0.02
559	AT1G64090	-7.79	0.02
560	AT1G66540	-7.79	0.02
561	AT1G70790	-7.79	0.02
562	AT2G04240	-7.79	0.02
563	AT2G17260	-7.79	0.02
564	AT2G19860	-7.79	0.02
565	AT2G40520	-7.79	0.02
566	AT2G43010	-7.79	0.02
567	AT3G14990	-7.79	0.02
568	AT3G19050	-7.79	0.02
569	AT3G25030	-7.79	0.02
570	AT3G44120	-7.79	0.02
571	AT3G48850	-7.79	0.02
572	AT4G05120	-7.79	0.02
573	AT4G31870	-7.79	0.02
574	AT4G37480	-7.79	0.02
575	AT4G39710	-7.79	0.02
576	AT5G02600	-7.79	0.02
577	AT5G07140	-7.79	0.02
578	AT5G16820	-7.79	0.02
579	AT5G23430	-7.79	0.02
580	AT5G23610	-7.79	0.02
581	AT5G28390	-7.79	0.02
582	AT5G41610	-7.79	0.02
583	AT5G45080	-7.79	0.02
584	AT5G47210	-7.79	0.02
585	AT5G49010	-7.79	0.02
586	AT5G59160	-7.79	0.02
587	AT5G63290	-7.79	0.02
588	AT2G03750	-7.64	2.63e-08
589	AT3G60410	-7.58	1.71e-06
590	AT2G17560	-7.49	0.000101
591	AT4G32180	-7.49	0.000101
592	AT4G32870	-7.49	0.000101
593	AT5G25260	-7.49	0.000101
594	AT1G72610	-7.47	0
595	AT3G22200	-7.42	3.83e-07
596	AT4G16880	-7.42	3.83e-07
597	AT1G72640	-7.38	1.26e-09
598	AT2G32060	-7.29	2.7e-10
599	AT4G22980	-7.29	8.61e-08
600	AT3G11930	-7.29	2.36e-05
601	AT4G25640	-7.29	2.36e-05
602	AT1G11000	-7.28	0.00536
603	AT1G54440	-7.28	0.00536
604	AT1G79210	-7.28	0.00536
605	AT2G19640	-7.28	0.00536
606	AT2G35000	-7.28	0.00536
607	AT3G07420	-7.28	0.00536
608	AT3G20540	-7.28	0.00536
609	AT3G56130	-7.28	0.00536
610	AT3G57460	-7.28	0.00536
611	AT4G13710	-7.28	0.00536
612	AT4G27540	-7.28	0.00536
613	AT4G30993	-7.28	0.00536
614	AT4G33650	-7.28	0.00536
615	AT4G39540	-7.28	0.00536
616	AT5G42680	-7.28	0.00536
617	AT5G46840	-7.28	0.00536
618	AT3G59010	-7.24	0
619	AT5G10150	-7.17	3.67e-14
620	AT1G75040	-7.15	0
621	AT2G17695	-7.14	5.35e-06
622	AT2G19460	-7.14	5.35e-06
623	AT5G46330	-7.14	5.35e-06
624	AT1G22930	-7.08	2.75e-12
625	AT3G20670	-7.03	8.98e-10
626	AT1G16010	-7.02	0.0013
627	AT1G54440	-7.02	0.0013
628	AT1G79840	-7.02	0.0013
629	AT2G04240	-7.02	0.0013
630	AT2G25200	-7.02	0.0013
631	AT2G39090	-7.02	0.0013
632	AT3G08720	-7.02	0.0013
633	AT3G59020	-7.02	0.0013
634	AT5G01990	-7.02	0.0013
635	AT3G26230	-6.94	2.73e-07
636	AT3G59970	-6.87	6.06e-08
637	AT2G30520	-6.87	0.000311
638	AT3G46450	-6.87	0.000311
639	AT4G26070	-6.87	0.000311
640	AT5G60410	-6.87	0.000311
641	AT4G03280	-6.77	2.88e-09
642	AT1G25220	-6.77	7.27e-05
643	AT2G41750	-6.77	7.27e-05
644	AT4G13250	-6.77	7.27e-05
645	AT4G24010	-6.77	7.27e-05
646	AT4G28300	-6.77	7.27e-05
647	AT5G67500	-6.77	7.27e-05
648	AT2G28470	-6.69	1.67e-05
649	AT3G17920	-6.69	1.67e-05
650	AT5G11390	-6.69	1.67e-05
651	AT5G60280	-6.69	1.67e-05
652	AT1G35230	-6.64	3.81e-06
653	AT4G25100	-6.64	3.81e-06
654	AT4G30620	-6.64	3.81e-06
655	AT3G15010	-6.59	8.69e-07
656	AT1G31550	-6.58	0
657	AT5G26742	-6.42	0
658	AT4G14880	-6.36	0
659	AT5G25510	-6.25	1.38e-13
660	AT5G48880	-6.25	1.41e-09
661	AT1G52410	-6.25	2.95e-08
662	AT5G39670	-6.25	2.95e-08
663	AT1G78620	-6.25	2.71e-06
664	AT2G18690	-6.25	2.71e-06
665	AT3G11100	-6.25	1.17e-05
666	AT1G12430	-6.25	5.13e-05
667	AT1G58848	-6.25	5.13e-05
668	AT5G26570	-6.25	5.13e-05
669	AT1G54820	-6.25	0.000221
670	AT2G04495	-6.25	0.000221
671	AT2G47180	-6.25	0.000221
672	AT4G25100	-6.25	0.000221
673	AT4G32920	-6.25	0.000221
674	AT4G36530	-6.25	0.000221
675	AT5G07370	-6.25	0.000221
676	AT1G13440	-6.24	0.000936
677	AT1G72970	-6.24	0.000936
678	AT2G02370	-6.24	0.000936
679	AT2G04660	-6.24	0.000936
680	AT2G22490	-6.24	0.000936
681	AT2G32940	-6.24	0.000936
682	AT3G43540	-6.24	0.000936
683	AT5G52470	-6.24	0.000936
684	AT5G60410	-6.24	0.000936
685	AT1G49170	-6.24	0.00385
686	AT2G21540	-6.24	0.00385
687	AT2G35190	-6.24	0.00385
688	AT2G38995	-6.24	0.00385
689	AT3G05520	-6.24	0.00385
690	AT3G19720	-6.24	0.00385
691	AT3G48860	-6.24	0.00385
692	AT3G53900	-6.24	0.00385
693	AT3G56580	-6.24	0.00385
694	AT5G16000	-6.24	0.00385
695	AT5G54660	-6.24	0.00385
696	AT5G54760	-6.24	0.00385
697	AT1G02370	-6.24	0.02
698	AT1G08970	-6.24	0.02
699	AT1G09570	-6.24	0.02
700	AT1G29500	-6.24	0.02
701	AT1G44750	-6.24	0.02
702	AT1G63740	-6.24	0.02
703	AT1G68590	-6.24	0.02
704	AT1G72220	-6.24	0.02
705	AT1G72560	-6.24	0.02
706	AT1G74330	-6.24	0.02
707	AT1G76140	-6.24	0.02
708	AT1G79260	-6.24	0.02
709	AT1G79590	-6.24	0.02
710	AT1G79670	-6.24	0.02
711	AT2G18240	-6.24	0.02
712	AT2G26340	-6.24	0.02
713	AT2G31710	-6.24	0.02
714	AT2G39400	-6.24	0.02
715	AT2G45890	-6.24	0.02
716	AT3G01480	-6.24	0.02
717	AT3G21150	-6.24	0.02
718	AT3G50920	-6.24	0.02
719	AT3G51500	-6.24	0.02
720	AT3G57170	-6.24	0.02
721	AT3G60140	-6.24	0.02
722	AT4G03210	-6.24	0.02
723	AT4G24490	-6.24	0.02
724	AT4G24550	-6.24	0.02
725	AT4G25000	-6.24	0.02
726	AT4G32920	-6.24	0.02
727	AT5G13490	-6.24	0.02
728	AT5G17160	-6.24	0.02
729	AT5G22540	-6.24	0.02
730	AT5G26667	-6.24	0.02
731	AT5G26670	-6.24	0.02
732	AT5G35410	-6.24	0.02
733	AT5G52030	-6.24	0.02
734	AT5G59540	-6.24	0.02
735	AT5G20720	-6.15	0
736	AT2G19880	-6.07	4.54e-11
737	AT2G32060	-5.99	9.33e-08
738	AT1G09080	-5.9	8.14e-06
739	AT3G12685	-5.9	8.14e-06
740	AT1G02930	-5.86	3.57e-05
741	AT5G59670	-5.8	0
742	AT1G59840	-5.8	0.000155
743	AT1G61970	-5.8	0.000155
744	AT1G64610	-5.8	0.000155
745	AT2G24170	-5.8	0.000155
746	AT4G04850	-5.8	0.000155
747	AT4G19500	-5.8	0.000155
748	AT5G60950	-5.8	0.000155
749	AT3G06145	-5.77	6.43e-08
750	AT3G49540	-5.73	0.000654
751	AT4G20980	-5.73	0.000654
752	AT5G38520	-5.73	0.000654
753	AT5G64330	-5.73	0.000654
754	AT1G64710	-5.66	2.1e-09
755	AT2G41100	-5.66	2.1e-09
756	AT3G11840	-5.65	3.1e-12
757	AT4G04840	-5.63	0
758	AT1G48490	-5.62	5.65e-06
759	AT1G70730	-5.62	5.65e-06
760	AT2G45200	-5.62	5.65e-06
761	AT1G11180	-5.62	0.00274
762	AT1G76060	-5.62	0.00274
763	AT2G01060	-5.62	0.00274
764	AT2G47640	-5.62	0.00274
765	AT3G12300	-5.62	0.00274
766	AT3G52640	-5.62	0.00274
767	AT4G01100	-5.62	0.00274
768	AT4G30680	-5.62	0.00274
769	AT4G32820	-5.62	0.00274
770	AT4G34500	-5.62	0.00274
771	AT5G46690	-5.62	0.00274
772	AT5G59480	-5.62	0.00274
773	AT5G59950	-5.62	0.00274
774	AT5G65205	-5.62	0.00274
775	AT1G10590	-5.61	0
776	AT5G55450	-5.59	0
777	AT5G52640	-5.58	4.38e-08
778	AT3G54560	-5.56	3.05e-10
779	AT1G05630	-5.55	2.5e-05
780	AT2G30770	-5.53	1.96e-07
781	AT3G62290	-5.53	1.96e-07
782	AT4G22305	-5.5	5.94e-14
783	AT2G32785	-5.49	0
784	AT5G61410	-5.47	0
785	AT4G02890	-5.47	8.91e-07
786	AT1G03290	-5.47	0.000108
787	AT3G01850	-5.47	0.000108
788	AT4G19185	-5.47	0.000108
789	AT4G33000	-5.47	0.000108
790	AT5G37550	-5.47	0.000108
791	AT1G09290	-5.46	0.01
792	AT1G34380	-5.46	0.01
793	AT1G67950	-5.46	0.01
794	AT1G68780	-5.46	0.01
795	AT1G69520	-5.46	0.01
796	AT1G72330	-5.46	0.01
797	AT2G01760	-5.46	0.01
798	AT2G04032	-5.46	0.01
799	AT2G20290	-5.46	0.01
800	AT2G28310	-5.46	0.01
801	AT2G28760	-5.46	0.01
802	AT2G34470	-5.46	0.01
803	AT2G41835	-5.46	0.01
804	AT2G41905	-5.46	0.01
805	AT2G43280	-5.46	0.01
806	AT2G43950	-5.46	0.01
807	AT3G10230	-5.46	0.01
808	AT3G46980	-5.46	0.01
809	AT4G08700	-5.46	0.01
810	AT4G10000	-5.46	0.01
811	AT4G17410	-5.46	0.01
812	AT4G22250	-5.46	0.01
813	AT4G24550	-5.46	0.01
814	AT4G26910	-5.46	0.01
815	AT4G36360	-5.46	0.01
816	AT5G06550	-5.46	0.01
817	AT5G23250	-5.46	0.01
818	AT4G02380	-5.43	0
819	AT1G24020	-5.36	1.33e-07
820	AT1G69790	-5.35	0.000455
821	AT2G36410	-5.35	0.000455
822	AT3G04930	-5.35	0.000455
823	AT4G30660	-5.35	0.000455
824	AT4G29950	-5.29	6.02e-07
825	AT5G55620	-5.29	6.02e-07
826	AT1G58420	-5.27	2.01e-08
827	AT5G53160	-5.27	2.01e-08
828	AT3G50470	-5.21	2.69e-06
829	AT3G53800	-5.21	7.38e-05
830	AT1G17130	-5.21	0.00189
831	AT1G21610	-5.21	0.00189
832	AT1G22330	-5.21	0.00189
833	AT2G42240	-5.21	0.00189
834	AT3G06530	-5.21	0.00189
835	AT3G54960	-5.21	0.00189
836	AT4G04614	-5.21	0.00189
837	AT4G06676	-5.21	0.00189
838	AT4G25260	-5.21	0.00189
839	AT4G36710	-5.21	0.00189
840	AT1G10340	-5.2	0.04
841	AT1G16800	-5.2	0.04
842	AT1G35516	-5.2	0.04
843	AT1G56610	-5.2	0.04
844	AT1G59890	-5.2	0.04
845	AT2G20830	-5.2	0.04
846	AT2G30766	-5.2	0.04
847	AT2G31060	-5.2	0.04
848	AT2G32580	-5.2	0.04
849	AT2G32710	-5.2	0.04
850	AT2G33310	-5.2	0.04
851	AT2G34780	-5.2	0.04
852	AT2G40095	-5.2	0.04
853	AT2G40935	-5.2	0.04
854	AT3G02160	-5.2	0.04
855	AT3G03720	-5.2	0.04
856	AT3G09370	-5.2	0.04
857	AT3G12520	-5.2	0.04
858	AT3G13600	-5.2	0.04
859	AT3G14120	-5.2	0.04
860	AT3G19360	-5.2	0.04
861	AT3G26200	-5.2	0.04
862	AT3G27100	-5.2	0.04
863	AT3G28956	-5.2	0.04
864	AT3G47580	-5.2	0.04
865	AT3G54670	-5.2	0.04
866	AT3G54970	-5.2	0.04
867	AT3G59490	-5.2	0.04
868	AT4G04370	-5.2	0.04
869	AT4G08555	-5.2	0.04
870	AT4G15020	-5.2	0.04
871	AT4G32440	-5.2	0.04
872	AT4G37380	-5.2	0.04
873	AT5G01260	-5.2	0.04
874	AT5G10070	-5.2	0.04
875	AT5G20060	-5.2	0.04
876	AT5G22790	-5.2	0.04
877	AT5G25620	-5.2	0.04
878	AT5G38895	-5.2	0.04
879	AT5G42340	-5.2	0.04
880	AT5G48655	-5.2	0.04
881	AT5G55170	-5.2	0.04
882	AT5G58640	-5.2	0.04
883	AT5G60820	-5.2	0.04
884	AT5G60940	-5.2	0.04
885	AT5G66210	-5.2	0.04
886	AT5G66720	-5.2	0.04
887	AT2G47470	-5.11	1.15e-05
888	AT3G19010	-5.11	1.15e-05
889	AT4G29160	-5.11	1.15e-05
890	AT5G35630	-5.1	1.26e-14
891	AT3G26830	-5.1	0
892	AT5G17700	-5.03	4.28e-11
893	AT5G44770	-5	2.75e-07
894	AT1G12460	-5	5.02e-05
895	AT1G32130	-5	5.02e-05
896	AT1G52320	-5	5.02e-05
897	AT1G57630	-5	5.02e-05
898	AT2G26560	-5	5.02e-05
899	AT4G23060	-5	5.02e-05
900	AT1G11750	-5	0.00766
901	AT1G16300	-5	0.00766
902	AT1G18610	-5	0.00766
903	AT1G19480	-5	0.00766
904	AT1G67950	-5	0.00766
905	AT1G76955	-5	0.00766
906	AT1G79870	-5	0.00766
907	AT2G14110	-5	0.00766
908	AT2G17130	-5	0.00766
909	AT2G23310	-5	0.00766
910	AT2G32210	-5	0.00766
911	AT3G06910	-5	0.00766
912	AT3G07060	-5	0.00766
913	AT3G24090	-5	0.00766
914	AT3G47630	-5	0.00766
915	AT3G61700	-5	0.00766
916	AT4G09810	-5	0.00766
917	AT4G14370	-5	0.00766
918	AT4G26510	-5	0.00766
919	AT5G01510	-5	0.00766
920	AT5G06330	-5	0.00766
921	AT5G13000	-5	0.00766
922	AT5G43400	-5	0.00766
923	AT5G61270	-5	0.00766
924	AT5G10380	-4.98	0
925	AT4G19170	-4.95	7.83e-06
926	AT5G60800	-4.94	0
927	AT2G13790	-4.93	0
928	AT1G26220	-4.91	0.0013
929	AT1G31830	-4.91	0.0013
930	AT1G54830	-4.91	0.0013
931	AT1G69040	-4.91	0.0013
932	AT2G12550	-4.91	0.0013
933	AT2G20630	-4.91	0.0013
934	AT2G39920	-4.91	0.0013
935	AT2G43430	-4.91	0.0013
936	AT3G05830	-4.91	0.0013
937	AT3G47090	-4.91	0.0013
938	AT4G01850	-4.91	0.0013
939	AT5G42010	-4.91	0.0013
940	AT5G48240	-4.91	0.0013
941	AT4G24940	-4.88	1.85e-07
942	AT2G47115	-4.88	1.91e-11
943	AT2G30970	-4.86	2.77e-08
944	AT2G37478	-4.86	0.000214
945	AT4G17420	-4.86	0.000214
946	AT1G11860	-4.81	5.34e-06
947	AT5G41740	-4.81	5.34e-06
948	AT4G27260	-4.8	0
949	AT1G72280	-4.79	8.24e-07
950	AT2G46535	-4.79	8.24e-07
951	AT3G09880	-4.79	8.24e-07
952	AT4G21380	-4.79	8.24e-07
953	AT3G12650	-4.78	1.24e-07
954	AT5G58940	-4.78	1.24e-07
955	AT5G02490	-4.77	0
956	AT5G51830	-4.77	1.85e-08
957	AT2G29350	-4.76	2.7e-09
958	AT1G30530	-4.69	0
959	AT2G40750	-4.69	0
960	AT1G56300	-4.69	1.23e-08
961	AT3G23120	-4.69	1.23e-08
962	AT4G39640	-4.69	1.23e-08
963	AT1G04945	-4.69	5.47e-07
964	AT2G25190	-4.69	5.47e-07
965	AT3G09820	-4.69	3.62e-06
966	AT4G25100	-4.69	3.62e-06
967	AT5G13320	-4.69	3.62e-06
968	AT2G32140	-4.69	2.32e-05
969	AT5G58020	-4.69	2.32e-05
970	AT1G02660	-4.69	0.000146
971	AT1G20020	-4.69	0.000146
972	AT1G50030	-4.69	0.000146
973	AT3G24350	-4.69	0.000146
974	AT3G61670	-4.69	0.000146
975	AT1G50200	-4.69	0.000897
976	AT1G67950	-4.69	0.000897
977	AT1G73602	-4.69	0.000897
978	AT2G26330	-4.69	0.000897
979	AT4G19160	-4.69	0.000897
980	AT5G66030	-4.69	0.000897
981	AT1G07650	-4.69	0.00533
982	AT1G10570	-4.69	0.00533
983	AT1G23960	-4.69	0.00533
984	AT1G32070	-4.69	0.00533
985	AT2G02370	-4.69	0.00533
986	AT2G21710	-4.69	0.00533
987	AT3G13790	-4.69	0.00533
988	AT4G26120	-4.69	0.00533
989	AT5G62620	-4.69	0.00533
990	AT1G09520	-4.68	0.03
991	AT1G12210	-4.68	0.03
992	AT1G18650	-4.68	0.03
993	AT1G29040	-4.68	0.03
994	AT1G35160	-4.68	0.03
995	AT1G64770	-4.68	0.03
996	AT1G67190	-4.68	0.03
997	AT2G13690	-4.68	0.03
998	AT2G15760	-4.68	0.03
999	AT2G18560	-4.68	0.03
1000	AT2G26060	-4.68	0.03
1001	AT2G37680	-4.68	0.03
1002	AT2G43910	-4.68	0.03
1003	AT3G01980	-4.68	0.03
1004	AT3G02930	-4.68	0.03
1005	AT3G04640	-4.68	0.03
1006	AT3G05560	-4.68	0.03
1007	AT3G17590	-4.68	0.03
1008	AT3G25250	-4.68	0.03
1009	AT3G28760	-4.68	0.03
1010	AT3G44530	-4.68	0.03
1011	AT3G54740	-4.68	0.03
1012	AT3G55050	-4.68	0.03
1013	AT3G58270	-4.68	0.03
1014	AT3G59350	-4.68	0.03
1015	AT3G59550	-4.68	0.03
1016	AT4G00500	-4.68	0.03
1017	AT4G03200	-4.68	0.03
1018	AT4G12020	-4.68	0.03
1019	AT4G12770	-4.68	0.03
1020	AT4G15700	-4.68	0.03
1021	AT4G23130	-4.68	0.03
1022	AT4G23260	-4.68	0.03
1023	AT4G25110	-4.68	0.03
1024	AT4G29740	-4.68	0.03
1025	AT4G30710	-4.68	0.03
1026	AT4G31770	-4.68	0.03
1027	AT4G37610	-4.68	0.03
1028	AT5G02220	-4.68	0.03
1029	AT5G02840	-4.68	0.03
1030	AT5G04230	-4.68	0.03
1031	AT5G10450	-4.68	0.03
1032	AT5G15310	-4.68	0.03
1033	AT5G20120	-4.68	0.03
1034	AT5G21160	-4.68	0.03
1035	AT5G35360	-4.68	0.03
1036	AT5G42440	-4.68	0.03
1037	AT5G43140	-4.68	0.03
1038	AT5G57140	-4.68	0.03
1039	AT5G48880	-4.61	5.51e-08
1040	AT1G73600	-4.58	2.43e-06
1041	AT4G01090	-4.58	2.43e-06
1042	AT3G54050	-4.57	1.15e-10
1043	AT1G48490	-4.54	9.87e-05
1044	AT3G02060	-4.54	9.87e-05
1045	AT3G22910	-4.54	9.87e-05
1046	AT5G16650	-4.54	9.87e-05
1047	AT4G15210	-4.54	0
1048	AT1G05380	-4.51	0.000603
1049	AT2G40140	-4.51	0.000603
1050	AT3G46060	-4.51	0.000603
1051	AT3G57300	-4.51	0.000603
1052	AT4G13110	-4.51	0.000603
1053	AT5G03240	-4.51	0.000603
1054	AT1G79550	-4.49	0
1055	AT5G66055	-4.46	1.02e-05
1056	AT2G35060	-4.46	0.0036
1057	AT3G53230	-4.46	0.0036
1058	AT3G54620	-4.46	0.0036
1059	AT4G10920	-4.46	0.0036
1060	AT4G13575	-4.46	0.0036
1061	ATMG01190	-4.46	0.0036
1062	AT2G45070	-4.44	1.61e-07
1063	AT5G36790	-4.43	5.94e-14
1064	AT1G13470	-4.43	2.35e-09
1065	AT2G28940	-4.43	6.64e-05
1066	AT4G32560	-4.43	6.64e-05
1067	AT5G49740	-4.42	3.33e-11
1068	AT3G23280	-4.41	1.07e-06
1069	AT3G17040	-4.4	2.24e-10
1070	AT3G19490	-4.4	2.24e-10
1071	AT5G53400	-4.38	2.9e-13
1072	AT4G04695	-4.37	6.81e-06
1073	AT1G61140	-4.37	0.00041
1074	AT1G66190	-4.37	0.00041
1075	AT2G20390	-4.37	0.00041
1076	AT3G23100	-4.37	0.00041
1077	AT3G27750	-4.37	0.00041
1078	AT3G28480	-4.37	0.00041
1079	AT4G14500	-4.37	0.00041
1080	AT5G03540	-4.37	0.00041
1081	AT1G10030	-4.37	0.02
1082	AT1G13170	-4.37	0.02
1083	AT1G19400	-4.37	0.02
1084	AT1G22200	-4.37	0.02
1085	AT1G24470	-4.37	0.02
1086	AT1G80170	-4.37	0.02
1087	AT2G20610	-4.37	0.02
1088	AT2G28070	-4.37	0.02
1089	AT2G33180	-4.37	0.02
1090	AT2G33210	-4.37	0.02
1091	AT2G35360	-4.37	0.02
1092	AT2G37100	-4.37	0.02
1093	AT2G39950	-4.37	0.02
1094	AT2G47040	-4.37	0.02
1095	AT3G04160	-4.37	0.02
1096	AT3G23605	-4.37	0.02
1097	AT3G43960	-4.37	0.02
1098	AT3G44400	-4.37	0.02
1099	AT3G53900	-4.37	0.02
1100	AT3G59700	-4.37	0.02
1101	AT3G61240	-4.37	0.02
1102	AT4G02660	-4.37	0.02
1103	AT4G14400	-4.37	0.02
1104	AT4G15975	-4.37	0.02
1105	AT4G28660	-4.37	0.02
1106	AT4G34750	-4.37	0.02
1107	AT4G35910	-4.37	0.02
1108	AT4G36210	-4.37	0.02
1109	AT5G06680	-4.37	0.02
1110	AT5G17570	-4.37	0.02
1111	AT5G25980	-4.37	0.02
1112	AT5G28050	-4.37	0.02
1113	AT5G38360	-4.37	0.02
1114	AT5G41010	-4.37	0.02
1115	AT5G61150	-4.37	0.02
1116	AT5G63500	-4.37	0.02
1117	ATMG00570	-4.37	0.02
1118	AT4G12720	-4.35	1.06e-08
1119	AT1G66260	-4.33	4.41e-05
1120	AT5G41750	-4.33	4.41e-05
1121	AT1G24160	-4.3	4.6e-06
1122	AT1G52510	-4.3	0.00246
1123	AT2G35760	-4.3	0.00246
1124	AT3G04580	-4.3	0.00246
1125	AT3G06080	-4.3	0.00246
1126	AT3G62290	-4.3	0.00246
1127	AT4G20980	-4.3	0.00246
1128	AT5G45100	-4.3	0.00246
1129	AT5G48657	-4.3	0.00246
1130	AT5G58330	-4.26	6.06e-12
1131	AT2G03530	-4.26	0.000273
1132	AT3G07270	-4.26	0.000273
1133	AT4G15570	-4.26	0.000273
1134	AT1G50360	-4.23	3.07e-06
1135	AT5G18470	-4.22	3.75e-13
1136	AT5G56340	-4.17	1.95e-05
1137	AT3G17340	-4.17	0.000184
1138	AT3G55450	-4.17	0.000184
1139	AT5G17400	-4.17	0.000184
1140	AT2G37920	-4.17	0.00166
1141	AT2G44600	-4.17	0.00166
1142	AT4G00238	-4.17	0.00166
1143	AT4G25230	-4.17	0.00166
1144	AT4G32760	-4.17	0.00166
1145	AT5G05460	-4.17	0.00166
1146	AT1G49590	-4.17	0.01
1147	AT1G71190	-4.17	0.01
1148	AT2G40110	-4.17	0.01
1149	AT3G16990	-4.17	0.01
1150	AT3G22810	-4.17	0.01
1151	AT3G26670	-4.17	0.01
1152	AT3G44850	-4.17	0.01
1153	AT3G47540	-4.17	0.01
1154	AT3G50580	-4.17	0.01
1155	AT3G55480	-4.17	0.01
1156	AT4G01130	-4.17	0.01
1157	AT4G14030	-4.17	0.01
1158	AT4G35300	-4.17	0.01
1159	AT4G38420	-4.17	0.01
1160	AT5G39785	-4.17	0.01
1161	AT1G23390	-4.13	1.22e-10
1162	AT1G66330	-4.11	1.35e-06
1163	AT5G54860	-4.11	1.35e-06
1164	AT1G22590	-4.1	1.29e-05
1165	AT1G24150	-4.1	1.29e-05
1166	AT1G16260	-4.09	0.000123
1167	AT2G01320	-4.09	0.000123
1168	AT2G16780	-4.09	0.000123
1169	AT2G29120	-4.09	0.000123
1170	AT3G26320	-4.09	0.000123
1171	AT5G52530	-4.09	0.000123
1172	AT2G19730	-4.06	0.00111
1173	AT4G19120	-4.06	0.00111
1174	AT5G62610	-4.05	5.71e-09
1175	AT1G24140	-4.04	8.5e-06
1176	AT5G55600	-4.04	8.5e-06
1177	AT1G24020	-4.04	0
1178	AT2G45070	-4.02	8.18e-05
1179	AT3G57980	-4.02	8.18e-05
1180	AT1G03330	-4.02	0.00946
1181	AT1G09080	-4.02	0.00946
1182	AT1G23480	-4.02	0.00946
1183	AT1G76520	-4.02	0.00946
1184	AT3G03060	-4.02	0.00946
1185	AT3G27740	-4.02	0.00946
1186	AT3G46060	-4.02	0.00946
1187	AT4G31790	-4.02	0.00946
1188	AT4G32175	-4.02	0.00946
1189	AT5G06270	-4.02	0.00946
1190	AT5G61850	-4.02	0.00946
1191	AT3G29030	-4.01	1.37e-12
1192	AT4G12720	-3.99	5.64e-06
1193	AT5G54610	-3.98	0
1194	AT1G69070	-3.98	0.000745
1195	AT2G48120	-3.98	0.000745
1196	AT3G05550	-3.98	0.000745
1197	AT3G29290	-3.98	0.000745
1198	AT3G47490	-3.98	0.000745
1199	AT2G35940	-3.96	1.58e-09
1200	AT1G74710	-3.96	5.4e-05
1201	AT3G28540	-3.96	5.4e-05
1202	AT5G20720	-3.95	9.71e-11
1203	AT2G19310	-3.95	0
1204	AT5G65730	-3.95	0
1205	AT5G35630	-3.92	0
1206	AT5G26920	-3.91	4.13e-11
1207	AT2G29180	-3.91	1.62e-07
1208	AT2G45740	-3.91	1.62e-07
1209	AT5G53450	-3.91	3.57e-05
1210	AT1G65060	-3.91	0.000496
1211	AT2G31140	-3.91	0.000496
1212	AT4G31180	-3.91	0.000496
1213	AT1G09840	-3.91	0.0065
1214	AT1G19440	-3.91	0.0065
1215	AT1G58602	-3.91	0.0065
1216	AT2G05590	-3.91	0.0065
1217	AT2G20820	-3.91	0.0065
1218	AT2G33480	-3.91	0.0065
1219	AT2G35110	-3.91	0.0065
1220	AT3G12490	-3.91	0.0065
1221	AT4G03330	-3.91	0.0065
1222	AT4G16690	-3.91	0.0065
1223	AT4G35600	-3.91	0.0065
1224	AT5G54940	-3.91	0.0065
1225	AT5G59950	-3.91	0.0065
1226	AT1G54040	-3.89	0
1227	AT5G24210	-3.87	0
1228	AT1G04400	-3.87	1.63e-06
1229	AT3G50480	-3.86	0
1230	AT4G10120	-3.85	4.51e-09
1231	AT1G16180	-3.85	0.00033
1232	AT1G20696	-3.85	0.00033
1233	AT5G04260	-3.82	4.55e-08
1234	AT1G66970	-3.82	1.56e-05
1235	AT1G77810	-3.82	1.56e-05
1236	AT2G20560	-3.82	0.00436
1237	AT2G40620	-3.82	0.00436
1238	AT2G47650	-3.82	0.00436
1239	AT3G55530	-3.82	0.00436
1240	AT4G08180	-3.82	0.00436
1241	AT4G39280	-3.82	0.00436
1242	AT5G38690	-3.82	0.00436
1243	AT5G40880	-3.82	0.00436
1244	AT5G41880	-3.82	0.00436
1245	AT5G61160	-3.82	0.00436
1246	AT5G13930	-3.81	0
1247	AT3G48760	-3.8	6.97e-07
1248	AT2G32160	-3.79	0.000221
1249	AT3G45040	-3.79	0.000221
1250	AT3G60410	-3.79	0.000221
1251	AT5G26742	-3.79	1.23e-09
1252	AT4G33380	-3.78	1.02e-05
1253	AT3G02750	-3.75	2.97e-07
1254	AT1G49050	-3.75	6.65e-06
1255	AT1G04800	-3.75	0.000147
1256	AT5G66320	-3.75	0.000147
1257	AT1G13390	-3.75	0.00295
1258	AT2G32970	-3.75	0.00295
1259	AT5G56030	-3.75	0.00295
1260	AT5G67340	-3.75	0.00295
1261	AT2G01420	-3.73	8.24e-09
1262	AT4G17610	-3.71	9.77e-05
1263	AT1G54920	-3.69	2.95e-06
1264	AT1G48830	-3.69	0.00198
1265	AT1G55890	-3.69	0.00198
1266	AT2G24600	-3.69	0.00198
1267	AT2G35240	-3.69	0.00198
1268	AT3G59570	-3.69	0.00198
1269	AT3G59970	-3.69	0.00198
1270	AT4G30210	-3.69	0.00198
1271	AT5G57660	-3.69	0.00198
1272	AT3G56710	-3.68	2.22e-09
1273	AT2G01540	-3.68	6.46e-05
1274	AT1G03860	-3.66	5.38e-08
1275	AT2G39470	-3.65	4.23e-05
1276	AT1G02890	-3.65	0.00131
1277	AT1G20630	-3.65	0.00131
1278	AT2G02500	-3.65	0.00131
1279	AT2G24240	-3.65	0.00131
1280	AT2G28940	-3.65	0.00131
1281	AT3G57190	-3.65	0.00131
1282	AT4G23540	-3.65	0.00131
1283	AT5G38840	-3.65	0.00131
1284	AT1G04120	-3.65	0.04
1285	AT1G11060	-3.65	0.04
1286	AT1G28090	-3.65	0.04
1287	AT1G48520	-3.65	0.04
1288	AT1G51200	-3.65	0.04
1289	AT1G60190	-3.65	0.04
1290	AT1G66920	-3.65	0.04
1291	AT1G72370	-3.65	0.04
1292	AT1G74920	-3.65	0.04
1293	AT1G76120	-3.65	0.04
1294	AT2G14520	-3.65	0.04
1295	AT2G20770	-3.65	0.04
1296	AT2G34850	-3.65	0.04
1297	AT3G15980	-3.65	0.04
1298	AT3G25530	-3.65	0.04
1299	AT4G01280	-3.65	0.04
1300	AT4G03500	-3.65	0.04
1301	AT4G25670	-3.65	0.04
1302	AT4G26430	-3.65	0.04
1303	AT4G30610	-3.65	0.04
1304	AT5G02810	-3.65	0.04
1305	AT5G07620	-3.65	0.04
1306	AT5G26600	-3.65	0.04
1307	AT5G35330	-3.65	0.04
1308	AT5G48460	-3.65	0.04
1309	AT5G56850	-3.65	0.04
1310	AT3G25882	-3.64	0
1311	AT1G06000	-3.62	0
1312	AT5G04920	-3.59	0
1313	AT1G05350	-3.59	1.82e-05
1314	AT5G23520	-3.59	1.82e-05
1315	AT1G11530	-3.59	3.46e-07
1316	AT3G22231	-3.58	0
1317	AT1G33960	-3.57	1.18e-05
1318	AT1G61780	-3.57	0.00058
1319	AT5G11730	-3.57	0.00058
1320	AT5G51740	-3.57	0.00058
1321	AT1G08125	-3.57	0.02
1322	AT1G14840	-3.57	0.02
1323	AT1G16220	-3.57	0.02
1324	AT1G24510	-3.57	0.02
1325	AT1G31170	-3.57	0.02
1326	AT1G48650	-3.57	0.02
1327	AT1G51805	-3.57	0.02
1328	AT1G56520	-3.57	0.02
1329	AT1G71910	-3.57	0.02
1330	AT1G75370	-3.57	0.02
1331	AT2G03430	-3.57	0.02
1332	AT2G16440	-3.57	0.02
1333	AT2G25840	-3.57	0.02
1334	AT2G46380	-3.57	0.02
1335	AT3G10480	-3.57	0.02
1336	AT3G21870	-3.57	0.02
1337	AT3G44530	-3.57	0.02
1338	AT3G47810	-3.57	0.02
1339	AT3G51870	-3.57	0.02
1340	AT3G54890	-3.57	0.02
1341	AT3G59100	-3.57	0.02
1342	AT4G20340	-3.57	0.02
1343	AT4G27620	-3.57	0.02
1344	AT5G40690	-3.57	0.02
1345	AT5G43430	-3.57	0.02
1346	AT5G49830	-3.57	0.02
1347	AT5G55610	-3.57	0.02
1348	AT5G61270	-3.57	0.02
1349	AT4G29520	-3.56	2.56e-09
1350	AT1G27130	-3.54	1.82e-11
1351	AT4G31480	-3.53	5.14e-06
1352	AT5G43470	-3.52	4.45e-10
1353	AT1G04140	-3.52	0.000253
1354	AT1G15880	-3.52	0.000253
1355	AT1G30900	-3.52	0.000253
1356	AT3G18170	-3.52	0.000253
1357	AT4G15130	-3.52	0.000253
1358	AT1G12930	-3.52	0.02
1359	AT1G23310	-3.52	0.02
1360	AT1G23750	-3.52	0.02
1361	AT1G56140	-3.52	0.02
1362	AT1G63670	-3.52	0.02
1363	AT1G74120	-3.52	0.02
1364	AT2G40020	-3.52	0.02
1365	AT2G43850	-3.52	0.02
1366	AT4G04880	-3.52	0.02
1367	AT4G32180	-3.52	0.02
1368	AT5G03540	-3.52	0.02
1369	AT5G26770	-3.52	0.02
1370	AT5G46920	-3.52	0.02
1371	AT5G54930	-3.52	0.02
1372	AT3G21670	-3.5	2.6e-08
1373	AT2G33170	-3.49	0.000169
1374	AT1G71220	-3.49	1.44e-06
1375	AT5G25250	-3.48	0
1376	AT3G51890	-3.47	9.4e-07
1377	AT1G20450	-3.47	0.000111
1378	AT2G22300	-3.47	0.000111
1379	AT1G13245	-3.47	0.01
1380	AT1G48170	-3.47	0.01
1381	AT1G72920	-3.47	0.01
1382	AT1G77450	-3.47	0.01
1383	AT1G78690	-3.47	0.01
1384	AT3G14930	-3.47	0.01
1385	AT4G24520	-3.47	0.01
1386	AT4G26700	-3.47	0.01
1387	AT4G38840	-3.47	0.01
1388	AT5G04820	-3.47	0.01
1389	AT5G20600	-3.47	0.01
1390	AT5G21040	-3.47	0.01
1391	AT5G49830	-3.47	0.01
1392	AT4G35600	-3.46	6.08e-07
1393	AT3G54850	-3.45	7.32e-05
1394	AT4G37370	-3.45	7.32e-05
1395	AT1G75380	-3.44	2.57e-07
1396	AT1G16920	-3.44	4.8e-05
1397	AT1G52342	-3.44	4.8e-05
1398	AT1G01950	-3.44	0.00752
1399	AT1G16260	-3.44	0.00752
1400	AT1G33811	-3.44	0.00752
1401	AT1G69800	-3.44	0.00752
1402	AT2G26260	-3.44	0.00752
1403	AT3G14110	-3.44	0.00752
1404	AT3G14960	-3.44	0.00752
1405	AT3G62120	-3.44	0.00752
1406	AT3G63470	-3.44	0.00752
1407	AT5G01015	-3.44	0.00752
1408	AT5G07070	-3.44	0.00752
1409	AT4G14365	-3.43	0
1410	AT1G53120	-3.42	3.15e-05
1411	AT3G53740	-3.41	9.5e-13
1412	AT1G02450	-3.41	2.07e-05
1413	AT4G04490	-3.41	2.07e-05
1414	AT1G51710	-3.41	0.00505
1415	AT1G52160	-3.41	0.00505
1416	AT4G02590	-3.41	0.00505
1417	AT4G09200	-3.41	0.00505
1418	AT5G52560	-3.41	0.00505
1419	AT2G32680	-3.4	1.36e-10
1420	AT5G22020	-3.4	1.36e-10
1421	AT2G29350	-3.39	2.95e-08
1422	AT5G63780	-3.39	2.95e-08
1423	AT4G24190	-3.39	1.91e-08
1424	AT2G26530	-3.39	8.79e-06
1425	AT5G47690	-3.39	8.79e-06
1426	AT1G17720	-3.39	0.00334
1427	AT1G21370	-3.39	0.00334
1428	AT1G55320	-3.39	0.00334
1429	AT3G13740	-3.39	0.00334
1430	AT5G67180	-3.39	0.00334
1431	AT1G31420	-3.38	1.23e-08
1432	AT3G13080	-3.38	1.23e-08
1433	AT1G70730	-3.38	5.78e-06
1434	AT1G14350	-3.37	0.00223
1435	AT2G21385	-3.37	0.00223
1436	AT3G61800	-3.37	0.00223
1437	AT5G26980	-3.37	0.00223
1438	AT5G57180	-3.37	0.00223
1439	AT5G13640	-3.35	2.14e-09
1440	AT4G29810	-3.35	1.63e-06
1441	AT3G06670	-3.35	0.00148
1442	AT4G26710	-3.35	0.00148
1443	AT3G02050	-3.34	1.06e-06
1444	AT4G25080	-3.34	0
1445	AT1G08720	-3.33	0.000979
1446	AT2G04340	-3.33	0.000979
1447	AT2G29290	-3.33	0.000979
1448	AT4G23570	-3.33	4.45e-07
1449	AT4G25910	-3.32	2.88e-07
1450	AT1G51200	-3.32	0.000654
1451	AT1G74850	-3.32	0.000654
1452	AT5G13530	-3.32	0.000654
1453	AT2G26400	-3.31	0.000436
1454	AT5G61520	-3.31	0.000436
1455	AT4G31510	-3.3	0.000286
1456	AT1G15520	-3.29	3.29e-08
1457	AT3G03770	-3.29	0.000189
1458	AT5G18480	-3.29	0.000189
1459	AT5G58310	-3.28	7.62e-13
1460	AT2G29460	-3.28	0.000125
1461	AT4G23570	-3.28	0.000125
1462	AT4G02570	-3.27	8.18e-05
1463	AT4G32720	-3.27	8.18e-05
1464	AT5G25440	-3.27	8.18e-05
1465	AT1G19300	-3.27	5.36e-05
1466	AT2G46400	-3.26	3.5e-05
1467	AT1G32790	-3.25	9.73e-06
1468	AT3G49350	-3.24	4.2e-06
1469	AT5G07090	-3.22	7.59e-07
1470	AT5G41520	-3.21	8.77e-08
1471	AT1G76180	-3.21	0
1472	AT3G48720	-3.19	0
1473	AT3G23050	-3.19	0
1474	AT3G56400	-3.17	0
1475	AT1G03740	-3.13	0.01
1476	AT1G08050	-3.13	0.01
1477	AT1G16858	-3.13	0.00555
1478	AT1G24706	-3.13	1.97e-06
1479	AT1G30610	-3.13	0.000713
1480	AT1G49032	-3.13	0.03
1481	AT1G50732	-3.13	0.01
1482	AT1G53850	-3.13	3.03e-06
1483	AT1G65790	-3.13	0.00555
1484	AT1G69420	-3.13	0.000713
1485	AT2G02010	-3.13	0.00246
1486	AT2G03390	-3.13	0.03
1487	AT2G18690	-3.13	0.03
1488	AT2G18700	-3.13	0.03
1489	AT2G24600	-3.13	0.00555
1490	AT2G27530	-3.13	0.00246
1491	AT2G29590	-3.13	0.03
1492	AT2G30550	-3.13	0.01
1493	AT2G34150	-3.13	0.01
1494	AT2G39000	-3.13	0.00555
1495	AT2G39450	-3.13	0.01
1496	AT2G41950	-3.13	0.01
1497	AT2G42590	-3.13	0.03
1498	AT3G04600	-3.13	0.03
1499	AT3G11010	-3.13	1.65e-08
1500	AT3G18250	-3.13	0.03
1501	AT3G21610	-3.13	0.03
1502	AT3G51800	-3.13	0.000713
1503	AT3G54860	-3.13	0.03
1504	AT3G57340	-3.13	0.01
1505	AT3G57480	-3.13	0.01
1506	AT3G59670	-3.13	0.000311
1507	AT4G01700	-3.13	3.03e-06
1508	AT4G01960	-3.13	0.000311
1509	AT4G08460	-3.13	0.000713
1510	AT4G14160	-3.13	0.00555
1511	AT4G30190	-3.13	0.00246
1512	AT4G32620	-3.13	0.03
1513	AT4G36210	-3.13	0.01
1514	AT4G38600	-3.13	0.00555
1515	AT4G39850	-3.13	0.03
1516	AT5G03490	-3.13	0.01
1517	AT5G04885	-3.13	0.01
1518	AT5G08640	-3.13	0.000713
1519	AT5G10910	-3.13	0.01
1520	AT5G20950	-3.13	0.000713
1521	AT5G22770	-3.13	0.03
1522	AT5G25520	-3.13	0.000713
1523	AT5G39830	-3.13	0.01
1524	AT5G41100	-3.13	0.03
1525	AT5G47050	-3.13	0.00246
1526	AT5G52030	-3.13	0.00555
1527	AT5G53860	-3.13	0.01
1528	AT5G55400	-3.13	0.01
1529	AT5G56460	-3.13	0.01
1530	AT1G03910	-3.13	0.04
1531	AT1G05030	-3.13	0.02
1532	AT1G05960	-3.13	2.24e-07
1533	AT1G10940	-3.13	0.02
1534	AT1G13750	-3.13	0.02
1535	AT1G14200	-3.13	0.02
1536	AT1G16680	-3.13	0.00824
1537	AT1G16790	-3.13	0.02
1538	AT1G17890	-3.13	0.04
1539	AT1G22180	-3.13	0.04
1540	AT1G25540	-3.13	0.02
1541	AT1G26230	-3.13	0.04
1542	AT1G27180	-3.13	0.02
1543	AT1G45249	-3.13	0.04
1544	AT1G56220	-3.13	0.04
1545	AT1G62830	-3.13	0.02
1546	AT1G64790	-3.13	0.00163
1547	AT1G69610	-3.13	0.02
1548	AT1G70100	-3.13	0.04
1549	AT1G72120	-3.13	0.02
1550	AT1G75210	-3.13	0.00366
1551	AT1G80780	-3.13	0.02
1552	AT2G02950	-3.13	9.48e-08
1553	AT2G20300	-3.13	0.00824
1554	AT2G23450	-3.13	0.02
1555	AT2G23980	-3.13	4.49e-09
1556	AT2G27170	-3.13	0.04
1557	AT2G34780	-3.13	0.02
1558	AT2G36630	-3.13	0.04
1559	AT2G46000	-3.13	0.02
1560	AT2G46580	-3.13	0.00366
1561	AT3G01290	-3.13	0
1562	AT3G01590	-3.13	0.02
1563	AT3G08580	-3.13	0.00824
1564	AT3G12040	-3.13	0.00163
1565	AT3G12200	-3.13	0.04
1566	AT3G13560	-3.13	0.04
1567	AT3G17090	-3.13	0.04
1568	AT3G22235	-3.13	0.00824
1569	AT3G24870	-3.13	0.02
1570	AT3G48880	-3.13	0.04
1571	AT3G49550	-3.13	0.02
1572	AT3G50840	-3.13	0.00824
1573	AT3G57710	-3.13	0.00824
1574	AT3G58620	-3.13	0.04
1575	AT3G60350	-3.13	0.000208
1576	AT3G60370	-3.13	1.28e-06
1577	AT4G09510	-3.13	0.000208
1578	AT4G15500	-3.13	0.00366
1579	AT4G16450	-3.13	0.04
1580	AT4G17550	-3.13	0.00163
1581	AT4G23880	-3.13	0.04
1582	AT4G24220	-3.13	0.02
1583	AT4G28550	-3.13	0.02
1584	AT4G28980	-3.13	0.04
1585	AT4G29870	-3.13	0.02
1586	AT4G30330	-3.13	0.00107
1587	AT4G31820	-3.13	1.06e-05
1588	AT4G32590	-3.13	0.00366
1589	AT4G32960	-3.13	0.04
1590	AT4G34740	-3.13	0.00163
1591	AT4G38510	-3.13	0.02
1592	AT4G38980	-3.13	0.04
1593	AT4G39235	-3.13	0.02
1594	AT5G07370	-3.13	0.04
1595	AT5G16810	-3.13	0.02
1596	AT5G17170	-3.13	0.00366
1597	AT5G17600	-3.13	0.00824
1598	AT5G22290	-3.13	0.04
1599	AT5G27930	-3.13	0.04
1600	AT5G35680	-3.13	0.000208
1601	AT5G37680	-3.13	0.00366
1602	AT5G43430	-3.13	0.04
1603	AT5G47250	-3.13	0.04
1604	AT5G61240	-3.13	0.000137
1605	AT5G62770	-3.13	0.02
1606	AT5G65540	-3.13	0.00366
1607	AT5G65840	-3.13	1.28e-06
1608	AT4G39820	-3.13	6.91e-06
1609	AT5G67220	-3.08	9.98e-12
1610	AT2G43570	-3.06	0
1611	AT2G32920	-3.06	7.53e-09
1612	AT2G39390	-3.05	1.02e-07
1613	AT3G11820	-3.05	0
1614	AT1G07050	-3.05	1.56e-07
1615	AT5G60980	-3.04	3.75e-07
1616	AT1G08450	-3.04	7.43e-13
1617	AT3G55920	-3.03	1.17e-12
1618	AT4G17140	-3.03	4.91e-06
1619	AT5G43870	-3.03	4.91e-06
1620	AT4G34730	-3.02	7.46e-06
1621	AT5G27420	-3.02	4.04e-11
1622	AT1G66840	-3.01	4.12e-05
1623	AT1G79110	-3.01	4.12e-05
1624	AT2G46520	-3.01	4.12e-05
1625	AT3G13530	-3.01	4.12e-05
1626	AT3G53420	-3	0
1627	AT2G38025	-3	9.63e-05
1628	AT5G04870	-3	5.16e-09

## Sheet: Data S2
	Data S2
	Genes up-regulated in 35S:AtAHL20 versus the Col-0 wild type
	Gene name	Fold Change (normalized values)	FDR p-value correction
1	AT2G45000	3	0.00325
2	AT3G62830	3	0.00325
3	AT4G13360	3	0.00325
4	AT5G28300	3	0.00325
5	AT5G58720	3	0.00325
6	AT1G11840	3.01	6.53e-07
7	AT4G39850	3.01	0.000289
8	AT1G78460	3.02	6.9e-12
9	AT5G24160	3.02	2.46e-05
10	AT1G48600	3.02	2.89e-10
11	AT2G43160	3.02	2.01e-06
12	AT5G36880	3.02	2.01e-06
13	AT4G09680	3.03	0.009
14	AT5G15610	3.03	0.009
15	AT1G78450	3.03	0.00085
16	AT1G22360	3.05	5.07e-11
17	AT1G49670	3.05	1.82e-05
18	AT4G38130	3.06	3.6e-07
19	AT3G44750	3.07	0.00246
20	AT5G20270	3.07	4.49e-06
21	AT5G15410	3.07	8.75e-08
22	AT3G09940	3.08	4.79e-13
23	AT1G19380	3.08	0.03
24	AT1G32090	3.08	0.03
25	AT1G67900	3.08	0.03
26	AT2G18350	3.08	0.03
27	AT2G27040	3.08	0.03
28	AT2G29310	3.08	0.03
29	AT3G47836	3.08	0.03
30	AT4G02990	3.08	0.03
31	AT4G13050	3.08	0.03
32	AT5G52040	3.08	0.03
33	AT5G56250	3.08	0.03
34	AT5G60548	3.08	0.03
35	AT5G65280	3.08	0.03
36	AT1G77990	3.09	0.000638
37	AT3G04940	3.09	0.000638
38	AT3G04730	3.09	2.48e-14
39	AT5G51010	3.1	3.38e-06
40	AT4G13340	3.1	2.68e-10
41	AT1G10670	3.1	0.000162
42	AT2G23130	3.11	1.52e-08
43	AT1G28610	3.11	0.00701
44	AT1G32400	3.11	0.00701
45	AT1G61100	3.11	0.00701
46	AT1G65890	3.11	0.00701
47	AT3G07670	3.11	0.00701
48	AT3G28860	3.12	1.96e-07
49	AT1G04140	3.13	9.98e-06
50	AT1G70730	3.13	1.13e-08
51	AT4G37260	3.13	1.09e-11
52	AT4G12420	3.14	0.000476
53	AT5G13300	3.14	0.000476
54	AT1G73030	3.15	3.48e-08
55	AT1G71695	3.15	4.39e-13
56	AT3G45600	3.16	3.03e-05
57	AT2G38310	3.16	7.43e-06
58	AT4G25080	3.16	1.85e-06
59	AT5G67500	3.16	1.85e-06
60	AT5G05600	3.17	0
61	AT5G25610	3.17	0
62	AT1G13260	3.18	0
63	AT1G14650	3.19	0.02
64	AT2G03240	3.19	0.02
65	AT2G12462	3.19	0.02
66	AT2G14530	3.19	0.02
67	AT2G18510	3.19	0.02
68	AT3G05290	3.19	0.02
69	AT3G25110	3.19	0.02
70	AT3G49010	3.19	0.02
71	AT4G32290	3.19	0.02
72	AT5G55060	3.19	0.02
73	AT1G22160	3.19	0.00532
74	AT1G51560	3.19	0.00532
75	AT1G76300	3.19	0.00532
76	AT5G02800	3.19	0.00532
77	AT5G04440	3.19	0.00532
78	AT3G04610	3.19	0.00138
79	AT5G56150	3.19	0.00138
80	AT2G15570	3.19	0.000355
81	AT1G28400	3.2	9.07e-05
82	AT5G33320	3.2	9.07e-05
83	AT1G01420	3.2	5.52e-06
84	AT1G59960	3.2	1.88e-08
85	AT1G17620	3.2	1.35e-11
86	AT1G75800	3.2	0
87	AT5G44680	3.22	9.89e-12
88	AT2G41560	3.22	1.38e-08
89	AT2G04570	3.25	0.000263
90	AT3G07660	3.25	0.000263
91	AT5G56980	3.25	0.000263
92	AT1G01100	3.26	0.00102
93	AT3G21240	3.26	0.00102
94	AT4G20410	3.26	0.00102
95	AT1G75540	3.27	0.00396
96	AT1G76090	3.27	0.00396
97	AT3G07320	3.27	0.00396
98	AT4G15410	3.27	0.00396
99	AT5G11430	3.27	0.00396
100	AT5G23450	3.27	0.00396
101	AT1G67870	3.28	1.3e-07
102	AT1G13170	3.3	0.01
103	AT1G32150	3.3	0.01
104	AT1G51700	3.3	0.01
105	AT1G69360	3.3	0.01
106	AT3G48195	3.3	0.01
107	AT4G24290	3.3	0.01
108	AT4G29680	3.3	0.01
109	AT5G44290	3.3	0.01
110	AT5G56870	3.3	0.01
111	AT3G06590	3.3	0.000199
112	AT3G63200	3.3	2.26e-06
113	AT1G78100	3.31	0
114	AT3G08030	3.31	9.59e-08
115	AT3G28200	3.32	0.000767
116	AT4G30810	3.32	0.000767
117	AT5G16010	3.32	3.99e-07
118	AT1G79870	3.33	3.64e-05
119	AT4G18710	3.34	7.06e-08
120	AT5G14780	3.35	0
121	AT2G37480	3.35	0.00295
122	AT3G15010	3.35	0.00295
123	AT5G24400	3.35	0.00295
124	AT1G78995	3.35	0.000146
125	AT3G11250	3.35	0.000146
126	AT3G46060	3.36	2.91e-07
127	AT5G41700	3.38	0
128	AT2G42190	3.39	0.000572
129	AT3G44100	3.39	0.000572
130	AT4G26710	3.39	0.000572
131	AT5G18800	3.39	0.000572
132	AT2G01060	3.4	4.91e-06
133	AT4G24350	3.4	0
134	AT5G09220	3.4	3.74e-08
135	AT1G31770	3.4	0.01
136	AT2G04940	3.4	0.01
137	AT2G21230	3.4	0.01
138	AT2G45060	3.4	0.01
139	AT3G05090	3.4	0.01
140	AT3G57120	3.4	0.01
141	AT3G62840	3.4	0.01
142	AT4G34090	3.4	0.01
143	AT5G01100	3.4	0.01
144	AT5G02230	3.4	0.01
145	AT5G05090	3.4	0.01
146	AT5G42860	3.4	0.01
147	AT2G23010	3.41	0.000108
148	AT2G48030	3.41	0.000108
149	AT3G62120	3.41	8.88e-07
150	AT1G33410	3.43	0.0022
151	AT1G64660	3.43	0.0022
152	AT2G27210	3.43	0.0022
153	AT3G04870	3.43	0.0022
154	AT3G24880	3.43	0.0022
155	AT4G18010	3.43	3.28e-11
156	AT3G11910	3.44	3.63e-06
157	AT3G26590	3.44	3.63e-06
158	AT1G26670	3.44	8.12e-10
159	AT5G45500	3.45	0.000426
160	AT3G16400	3.46	0
161	AT1G04770	3.46	7.94e-05
162	AT2G34070	3.46	7.94e-05
163	AT2G35800	3.46	7.94e-05
164	AT2G39050	3.46	7.94e-05
165	AT3G05050	3.46	7.94e-05
166	AT4G36988	3.47	5.83e-10
167	AT1G44170	3.47	1.45e-05
168	AT4G15920	3.47	1.45e-05
169	AT5G44420	3.47	1.45e-05
170	AT2G37250	3.48	8.37e-08
171	AT2G05380	3.49	2.46e-09
172	AT2G15970	3.49	7.19e-11
173	AT1G03030	3.5	0.04
174	AT1G06570	3.5	0.04
175	AT1G08410	3.5	0.04
176	AT1G08920	3.5	0.04
177	AT1G09630	3.5	0.04
178	AT1G11400	3.5	0.04
179	AT1G26370	3.5	0.04
180	AT1G34220	3.5	0.04
181	AT1G64385	3.5	0.04
182	AT1G66330	3.5	0.04
183	AT1G76050	3.5	0.04
184	AT1G77660	3.5	0.04
185	AT2G24590	3.5	0.04
186	AT2G35320	3.5	0.04
187	AT2G44270	3.5	0.04
188	AT2G46060	3.5	0.04
189	AT3G02860	3.5	0.04
190	AT3G18040	3.5	0.04
191	AT3G24010	3.5	0.04
192	AT3G55760	3.5	0.04
193	AT4G15790	3.5	0.04
194	AT4G31880	3.5	0.04
195	AT5G01900	3.5	0.04
196	AT5G03110	3.5	0.04
197	AT5G11340	3.5	0.04
198	AT5G48910	3.5	0.04
199	AT5G51220	3.5	0.04
200	AT1G15470	3.51	0.00829
201	AT2G14170	3.51	0.00829
202	AT2G29190	3.51	0.00829
203	AT3G05165	3.51	0.00829
204	AT3G12710	3.51	0.00829
205	AT4G31160	3.51	0.00829
206	AT5G22120	3.51	0.00829
207	AT5G23290	3.51	0.00829
208	AT5G51410	3.51	0.00829
209	AT5G60940	3.51	0.00829
210	AT5G63370	3.51	0.00829
211	AT2G46500	3.51	0.00163
212	AT4G24290	3.51	0.00163
213	AT4G29780	3.51	0.00163
214	AT5G24150	3.51	0.00163
215	AT5G43150	3.51	0.00163
216	AT1G60140	3.51	0.000311
217	AT2G46505	3.51	0.000311
218	AT4G27300	3.51	5.84e-05
219	AT5G57070	3.51	1.06e-05
220	AT5G61960	3.52	1.95e-06
221	AT2G34560	3.52	3.42e-07
222	AT5G56170	3.54	1.3e-09
223	AT1G01170	3.55	4.36e-08
224	AT1G01300	3.56	1.42e-06
225	AT1G55020	3.57	1.6e-10
226	AT1G20920	3.57	4.29e-05
227	AT1G52030	3.58	0.000229
228	AT2G35450	3.58	0.000229
229	AT2G35635	3.58	0.000229
230	AT1G01090	3.58	3.15e-08
231	AT1G16520	3.59	0.00121
232	AT1G22910	3.59	0.00121
233	AT1G23230	3.59	0.00121
234	AT2G39800	3.59	0.00121
235	AT3G30775	3.6	1.02e-06
236	AT1G30700	3.62	0.00618
237	AT1G32260	3.62	0.00618
238	AT1G80610	3.62	0.00618
239	AT2G02480	3.62	0.00618
240	AT2G07360	3.62	0.00618
241	AT2G14900	3.62	0.00618
242	AT2G30500	3.62	0.00618
243	AT2G46180	3.62	0.00618
244	AT3G18440	3.62	0.00618
245	AT5G20380	3.62	0.00618
246	AT5G24670	3.62	0.00618
247	AT5G41810	3.62	0.00618
248	AT1G20450	3.62	0
249	AT1G68530	3.62	0
250	AT1G21000	3.62	3.11e-05
251	AT3G04590	3.62	3.11e-05
252	AT4G02860	3.62	3.11e-05
253	AT5G47540	3.62	3.11e-05
254	AT2G46680	3.62	1.3e-07
255	AT1G70290	3.64	0.000169
256	AT4G25780	3.64	0.000169
257	AT4G26455	3.64	0.000169
258	AT3G61820	3.65	4.15e-06
259	AT3G17420	3.66	9.51e-08
260	AT3G07310	3.66	2.06e-09
261	AT1G08890	3.66	0.03
262	AT1G31070	3.66	0.03
263	AT1G31600	3.66	0.03
264	AT1G63010	3.66	0.03
265	AT1G73920	3.66	0.03
266	AT2G02800	3.66	0.03
267	AT2G34860	3.66	0.03
268	AT2G46920	3.66	0.03
269	AT3G06760	3.66	0.03
270	AT3G08943	3.66	0.03
271	AT3G21070	3.66	0.03
272	AT3G27310	3.66	0.03
273	AT3G47990	3.66	0.03
274	AT3G57600	3.66	0.03
275	AT3G59710	3.66	0.03
276	AT4G11670	3.66	0.03
277	AT4G24630	3.66	0.03
278	AT5G03345	3.66	0.03
279	AT5G05690	3.66	0.03
280	AT5G09740	3.66	0.03
281	AT5G13370	3.66	0.03
282	AT5G50230	3.66	0.03
283	AT5G50370	3.66	0.03
284	AT5G66820	3.66	0.03
285	AT5G67580	3.66	0.03
286	AT1G26665	3.67	0.000897
287	AT2G41630	3.67	0.000897
288	AT5G06970	3.67	0.000897
289	AT5G21105	3.67	0.000897
290	AT5G55990	3.67	0.000897
291	AT4G33540	3.68	5.36e-07
292	AT2G36320	3.69	6.91e-08
293	AT4G15610	3.69	6.91e-08
294	AT5G41920	3.7	0.000124
295	AT1G72800	3.72	0.00454
296	AT1G75860	3.72	0.00454
297	AT1G80040	3.72	0.00454
298	AT2G35120	3.72	0.00454
299	AT3G01660	3.72	0.00454
300	AT3G46630	3.72	0.00454
301	AT4G14342	3.72	0.00454
302	AT3G43300	3.73	1.66e-05
303	AT5G58140	3.73	1.66e-05
304	AT1G66180	3.75	0.000654
305	AT1G69740	3.75	0.000654
306	AT3G60240	3.75	0.000654
307	AT3G59990	3.76	2.82e-07
308	AT1G09570	3.77	9.07e-05
309	AT4G19710	3.77	9.07e-05
310	AT2G47440	3.78	2.48e-14
311	AT4G14615	3.78	1.19e-05
312	AT1G66150	3.78	6.73e-11
313	AT3G56880	3.79	1.6e-06
314	AT4G04830	3.8	2.02e-07
315	AT4G29670	3.8	2.57e-08
316	AT1G29040	3.82	0.02
317	AT1G32210	3.82	0.02
318	AT1G51745	3.82	0.02
319	AT1G74310	3.82	0.02
320	AT1G75760	3.82	0.02
321	AT1G80040	3.82	0.02
322	AT2G21300	3.82	0.02
323	AT2G27130	3.82	0.02
324	AT2G29340	3.82	0.02
325	AT2G47790	3.82	0.02
326	AT3G06930	3.82	0.02
327	AT3G16500	3.82	0.02
328	AT3G59760	3.82	0.02
329	AT4G32915	3.82	0.02
330	AT5G06770	3.82	0.02
331	AT5G07690	3.82	0.02
332	AT5G23590	3.82	0.02
333	AT5G66630	3.82	0.02
334	AT2G32900	3.83	0.00334
335	AT3G20330	3.83	0.00334
336	AT3G23080	3.83	0.00334
337	AT4G00750	3.83	0.00334
338	AT4G32070	3.83	0.00334
339	AT5G07970	3.83	0.00334
340	AT5G13680	3.83	0.00334
341	AT5G20910	3.83	0.00334
342	AT5G28020	3.83	0.00334
343	AT5G51410	3.83	0.00334
344	AT5G64260	3.83	0.00334
345	AT1G07030	3.83	0.000477
346	AT2G20330	3.83	0.000477
347	AT2G35930	3.83	0.000477
348	AT2G44140	3.83	0.000477
349	AT3G20100	3.83	0.000477
350	AT5G18140	3.83	0.000477
351	AT2G36290	3.83	6.63e-05
352	AT4G32040	3.83	8.65e-06
353	AT1G74090	3.83	1.15e-06
354	AT5G49970	3.83	1.15e-06
355	AT2G43120	3.84	1.85e-08
356	AT2G37180	3.84	2.29e-09
357	AT3G05840	3.86	0
358	AT2G29980	3.86	2.98e-12
359	AT1G54100	3.87	2e-10
360	AT1G02890	3.87	1.06e-07
361	AT3G17820	3.89	2.16e-12
362	AT1G51070	3.89	6.33e-06
363	AT3G55280	3.9	4.76e-05
364	AT4G12480	3.9	4.76e-05
365	AT3G23170	3.91	9.64e-09
366	AT1G61770	3.91	0.000347
367	AT4G18280	3.91	0.000347
368	AT5G06460	3.91	0.000347
369	AT5G11840	3.91	0.000347
370	AT1G09150	3.93	0.00248
371	AT1G10740	3.93	0.00248
372	AT3G05165	3.93	0.00248
373	AT4G18670	3.93	0.00248
374	AT5G20570	3.93	0.00248
375	AT5G51640	3.93	0.00248
376	AT5G63370	3.93	0.00248
377	AT1G30250	3.95	5.44e-08
378	AT5G58620	3.95	5.44e-08
379	AT3G10770	3.96	3.44e-05
380	AT5G47020	3.96	3.44e-05
381	AT5G13560	3.97	4.27e-07
382	AT1G28330	3.98	0.02
383	AT1G71865	3.98	0.02
384	AT1G75170	3.98	0.02
385	AT2G43680	3.98	0.02
386	AT3G11397	3.98	0.02
387	AT3G46460	3.98	0.02
388	AT5G13330	3.98	0.02
389	AT5G16280	3.98	0.02
390	AT1G06890	3.99	0.000252
391	AT2G30040	3.99	0.000252
392	AT5G62570	3.99	0.000252
393	AT5G56040	3.99	3.33e-06
394	AT3G26570	4.02	0
395	AT1G08180	4.04	0.00181
396	AT1G10390	4.04	0.00181
397	AT1G27980	4.04	0.00181
398	AT1G77440	4.04	0.00181
399	AT2G28350	4.04	0.00181
400	AT3G52920	4.04	0.00181
401	AT3G53510	4.04	0.00181
402	AT5G17900	4.04	0.00181
403	AT3G23280	4.04	2.48e-14
404	AT3G55610	4.05	0
405	AT1G58440	4.07	0.000185
406	AT2G46930	4.07	0.000185
407	AT3G50970	4.09	1.8e-05
408	AT1G48598	4.11	0
409	AT2G22670	4.12	1.26e-09
410	AT3G53740	4.12	1.26e-09
411	AT5G03040	4.12	1.26e-09
412	AT2G17230	4.13	9.61e-12
413	AT1G09160	4.14	0.01
414	AT1G10050	4.14	0.01
415	AT1G32120	4.14	0.01
416	AT1G33170	4.14	0.01
417	AT1G35510	4.14	0.01
418	AT1G79730	4.14	0.01
419	AT2G03070	4.14	0.01
420	AT2G19390	4.14	0.01
421	AT3G03305	4.14	0.01
422	AT3G10340	4.14	0.01
423	AT3G21820	4.14	0.01
424	AT3G61540	4.14	0.01
425	AT4G34020	4.14	0.01
426	AT5G23420	4.14	0.01
427	AT5G24380	4.14	0.01
428	AT5G41070	4.14	0.01
429	AT1G08110	4.15	0.00131
430	AT1G65985	4.15	0.00131
431	AT3G13650	4.15	0.00131
432	AT5G60980	4.15	0.00131
433	AT5G61228	4.15	0.00131
434	AT4G07990	4.15	0.000135
435	AT4G15940	4.15	0.000135
436	AT3G52140	4.15	1.29e-05
437	AT5G62090	4.15	1.29e-05
438	AT1G64380	4.15	1.24e-06
439	AT1G64970	4.15	1.13e-07
440	AT5G10750	4.15	1.13e-07
441	AT5G55660	4.16	8.98e-10
442	AT2G25670	4.16	7.77e-11
443	AT3G04720	4.16	0
444	AT1G07720	4.17	0
445	AT4G39260	4.21	8.84e-07
446	AT1G35560	4.22	9.19e-06
447	AT5G67300	4.22	0
448	AT4G21160	4.23	9.7e-05
449	AT5G66120	4.23	5.16e-09
450	AT1G14410	4.25	0.00096
451	AT1G56700	4.25	0.00096
452	AT3G12280	4.25	0.00096
453	AT3G19240	4.25	0.00096
454	AT3G51770	4.25	0.00096
455	AT3G52660	4.25	0.00096
456	AT4G03210	4.25	0.00096
457	AT5G16120	4.25	0.00096
458	AT5G60700	4.25	0.00096
459	AT2G16750	4.27	3.63e-09
460	AT4G02570	4.29	4.06e-08
461	AT5G15350	4.3	2.24e-10
462	AT1G06220	4.3	0.00886
463	AT1G48635	4.3	0.00886
464	AT2G01350	4.3	0.00886
465	AT2G21210	4.3	0.00886
466	AT2G34300	4.3	0.00886
467	AT3G14330	4.3	0.00886
468	AT3G15630	4.3	0.00886
469	AT3G50560	4.3	0.00886
470	AT3G55160	4.3	0.00886
471	AT4G25810	4.3	0.00886
472	AT5G19500	4.3	0.00886
473	AT5G41240	4.3	0.00886
474	AT3G19380	4.31	6.95e-05
475	AT5G21105	4.31	6.95e-05
476	AT3G25840	4.31	4.47e-07
477	AT5G04740	4.34	0
478	AT2G25210	4.36	0.00069
479	AT2G34300	4.36	0.00069
480	AT4G14965	4.36	0.00069
481	AT2G04390	4.38	2.04e-08
482	AT4G39950	4.38	0
483	AT4G11320	4.38	0
484	AT3G47370	4.39	4.98e-05
485	AT1G07090	4.41	3.45e-06
486	AT3G30390	4.43	1.44e-08
487	AT3G61430	4.46	0
488	AT1G51360	4.46	0.00654
489	AT1G55590	4.46	0.00654
490	AT2G01130	4.46	0.00654
491	AT3G42630	4.46	0.00654
492	AT3G44820	4.46	0.00654
493	AT4G28650	4.46	0.00654
494	AT4G34290	4.46	0.00654
495	AT5G42820	4.46	0.00654
496	AT1G78240	4.47	0.000496
497	AT2G22230	4.47	0.000496
498	AT2G29340	4.47	0.000496
499	AT2G33740	4.47	0.000496
500	AT2G34770	4.47	0.000496
501	AT2G46800	4.47	0.000496
502	AT3G22480	4.47	0.000496
503	AT4G19410	4.47	0.000496
504	AT5G18130	4.47	0.000496
505	AT5G39050	4.47	0.000496
506	AT5G66040	4.47	0
507	AT4G37520	4.47	3.56e-05
508	AT4G26540	4.47	1.6e-07
509	AT4G21850	4.47	4e-11
510	AT4G29700	4.5	0
511	AT3G06720	4.51	4.48e-10
512	AT5G01600	4.52	0
513	AT2G24200	4.52	0
514	AT1G53910	4.53	1.74e-06
515	AT1G71480	4.55	2.56e-05
516	AT5G25520	4.55	2.56e-05
517	AT2G25450	4.56	0
518	AT2G13440	4.57	0.000358
519	AT3G22520	4.57	0.000358
520	AT4G09030	4.57	0.000358
521	AT4G33360	4.57	0.000358
522	AT5G36170	4.57	0.000358
523	AT1G78850	4.59	0
524	AT1G13860	4.62	0.00477
525	AT1G45688	4.62	0.00477
526	AT1G59830	4.62	0.00477
527	AT1G79660	4.62	0.00477
528	AT2G21270	4.62	0.00477
529	AT2G27150	4.62	0.00477
530	AT2G38290	4.62	0.00477
531	AT3G19150	4.62	0.00477
532	AT4G02130	4.62	0.00477
533	AT4G12500	4.62	0.00477
534	AT1G22882	4.63	1.82e-05
535	AT1G53910	4.63	1.82e-05
536	AT2G18280	4.66	2.53e-09
537	AT1G25280	4.68	0.000256
538	AT3G62310	4.71	1.29e-05
539	AT2G17550	4.73	6.18e-07
540	AT1G54920	4.78	0.00342
541	AT2G35820	4.78	0.00342
542	AT4G00660	4.78	0.00342
543	AT4G03150	4.78	0.00342
544	AT4G18020	4.78	0.00342
545	AT5G01810	4.78	0.00342
546	AT5G05230	4.78	0.00342
547	AT5G19730	4.78	0.00342
548	AT5G40240	4.78	0.00342
549	AT1G60220	4.78	0.000185
550	AT1G80130	4.78	0.000185
551	AT5G64440	4.79	9.09e-06
552	AT1G23030	4.79	1.99e-08
553	AT5G01810	4.79	8.88e-10
554	AT3G48350	4.84	1.4e-08
555	AT1G14210	4.85	3.08e-07
556	AT3G19930	4.85	3.08e-07
557	AT5G13550	4.85	3.08e-07
558	AT1G20620	4.86	0
559	AT1G06800	4.89	0.000133
560	AT1G29370	4.89	0.000133
561	AT2G45510	4.89	0.000133
562	AT3G17860	4.89	0.000133
563	AT2G23780	4.92	2.17e-07
564	AT2G43290	4.93	0
565	AT1G23220	4.94	0.00249
566	AT1G80040	4.94	0.00249
567	AT2G46090	4.94	0.00249
568	AT3G52200	4.94	0.00249
569	AT3G53810	4.94	0.00249
570	AT3G56860	4.94	0.00249
571	AT4G28510	4.94	0.00249
572	AT5G14280	4.94	0.00249
573	AT5G42100	4.98	2.1e-10
574	AT4G24540	4.98	1.52e-07
575	AT5G28020	4.98	1.52e-07
576	AT1G75850	5	9.47e-05
577	AT4G32160	5	9.47e-05
578	AT4G39270	5	9.47e-05
579	AT5G42520	5	9.47e-05
580	AT5G61640	5	9.47e-05
581	AT1G19350	5.01	1.81e-13
582	AT1G67680	5.03	3.3e-06
583	AT5G43470	5.03	3.3e-06
584	AT1G04390	5.07	0.04
585	AT1G05620	5.07	0.04
586	AT1G09440	5.07	0.04
587	AT1G12220	5.07	0.04
588	AT1G12830	5.07	0.04
589	AT1G22660	5.07	0.04
590	AT1G25480	5.07	0.04
591	AT1G51550	5.07	0.04
592	AT1G54540	5.07	0.04
593	AT1G65970	5.07	0.04
594	AT1G74280	5.07	0.04
595	AT1G77690	5.07	0.04
596	AT1G80210	5.07	0.04
597	AT2G17500	5.07	0.04
598	AT2G22370	5.07	0.04
599	AT2G31110	5.07	0.04
600	AT2G32320	5.07	0.04
601	AT2G43200	5.07	0.04
602	AT2G43640	5.07	0.04
603	AT2G46700	5.07	0.04
604	AT2G48070	5.07	0.04
605	AT3G05410	5.07	0.04
606	AT3G26690	5.07	0.04
607	AT3G26910	5.07	0.04
608	AT3G27610	5.07	0.04
609	AT3G44670	5.07	0.04
610	AT3G48330	5.07	0.04
611	AT3G56330	5.07	0.04
612	AT4G13100	5.07	0.04
613	AT4G15140	5.07	0.04
614	AT4G18140	5.07	0.04
615	AT4G27620	5.07	0.04
616	AT4G30825	5.07	0.04
617	AT4G34280	5.07	0.04
618	AT5G04940	5.07	0.04
619	AT5G06300	5.07	0.04
620	AT5G16630	5.07	0.04
621	AT5G20250	5.07	0.04
622	AT5G41870	5.07	0.04
623	AT5G53930	5.07	0.04
624	AT5G57150	5.07	0.04
625	AT5G60120	5.07	0.04
626	AT5G60300	5.07	0.04
627	AT5G61530	5.07	0.04
628	AT5G64340	5.07	0.04
629	AT1G01230	5.1	0.00179
630	AT2G18860	5.1	0.00179
631	AT3G05165	5.1	0.00179
632	AT5G47320	5.1	0.00179
633	AT1G73920	5.1	6.73e-05
634	AT5G23610	5.1	6.73e-05
635	AT5G27410	5.1	6.73e-05
636	AT4G10120	5.11	2.34e-06
637	AT5G21105	5.11	2.34e-06
638	AT1G70830	5.11	7.64e-08
639	AT4G39680	5.11	2.36e-09
640	AT1G11840	5.11	7.19e-11
641	AT2G43910	5.13	0
642	AT3G45030	5.15	1.53e-12
643	AT1G02205	5.16	1.65e-09
644	AT1G74020	5.17	5.32e-08
645	AT5G42030	5.17	5.32e-08
646	AT5G04800	5.19	1.64e-06
647	AT1G79110	5.21	4.73e-05
648	AT2G14890	5.21	4.73e-05
649	AT4G31580	5.21	4.73e-05
650	AT5G10350	5.21	4.73e-05
651	AT2G42610	5.25	2.46e-11
652	AT4G16830	5.25	2.46e-11
653	AT1G47580	5.25	0.00128
654	AT1G53780	5.25	0.00128
655	AT1G73720	5.25	0.00128
656	AT2G33435	5.25	0.00128
657	AT3G13222	5.25	0.00128
658	AT5G42480	5.25	0.00128
659	AT5G44410	5.25	0.00128
660	AT5G52430	5.25	0.00128
661	AT2G36380	5.27	4.98e-13
662	AT5G45480	5.3	2.59e-08
663	AT1G01180	5.32	3.32e-05
664	AT1G26850	5.32	3.32e-05
665	AT3G63310	5.32	3.32e-05
666	AT5G58200	5.32	3.32e-05
667	AT5G63890	5.32	3.32e-05
668	AT5G64430	5.38	3.85e-10
669	AT1G04985	5.39	0.03
670	AT1G05460	5.39	0.03
671	AT1G09280	5.39	0.03
672	AT1G19850	5.39	0.03
673	AT1G22885	5.39	0.03
674	AT1G30500	5.39	0.03
675	AT1G55152	5.39	0.03
676	AT1G75080	5.39	0.03
677	AT1G76350	5.39	0.03
678	AT1G76560	5.39	0.03
679	AT1G80440	5.39	0.03
680	AT2G01320	5.39	0.03
681	AT2G04378	5.39	0.03
682	AT2G14120	5.39	0.03
683	AT2G23700	5.39	0.03
684	AT2G25300	5.39	0.03
685	AT2G26600	5.39	0.03
686	AT2G31440	5.39	0.03
687	AT2G37160	5.39	0.03
688	AT2G42620	5.39	0.03
689	AT2G46250	5.39	0.03
690	AT3G01130	5.39	0.03
691	AT3G02600	5.39	0.03
692	AT3G07340	5.39	0.03
693	AT3G26890	5.39	0.03
694	AT3G51110	5.39	0.03
695	AT3G54790	5.39	0.03
696	AT3G61680	5.39	0.03
697	AT4G12110	5.39	0.03
698	AT4G16280	5.39	0.03
699	AT4G39390	5.39	0.03
700	AT5G05210	5.39	0.03
701	AT5G18260	5.39	0.03
702	AT5G20250	5.39	0.03
703	AT5G26740	5.39	0.03
704	AT5G29000	5.39	0.03
705	AT5G40740	5.39	0.03
706	AT5G46600	5.39	0.03
707	AT5G58980	5.39	0.03
708	AT5G63050	5.39	0.03
709	AT5G65440	5.39	0.03
710	AT5G66920	5.39	0.03
711	AT5G67580	5.39	0.03
712	AT1G21080	5.41	0.000919
713	AT1G63430	5.41	0.000919
714	AT2G23430	5.41	0.000919
715	AT3G58110	5.41	0.000919
716	AT1G18450	5.42	2.37e-05
717	AT5G17640	5.42	2.37e-05
718	AT2G45670	5.43	5.61e-07
719	AT4G23670	5.45	0
720	AT1G20560	5.53	1.66e-05
721	AT1G45130	5.53	1.66e-05
722	AT4G12310	5.53	1.66e-05
723	AT5G55710	5.54	1.3e-10
724	AT1G03040	5.57	0.000649
725	AT1G09910	5.57	0.000649
726	AT1G62310	5.57	0.000649
727	AT2G05990	5.57	0.000649
728	AT2G18750	5.57	0.000649
729	AT3G59820	5.57	0.000649
730	AT4G28250	5.57	0.000649
731	AT5G12130	5.57	0.000649
732	AT5G13530	5.57	0.000649
733	AT1G24170	5.58	0
734	AT5G60850	5.59	2.75e-07
735	AT1G11580	5.6	0
736	AT1G19050	5.63	1.15e-05
737	AT2G22425	5.63	1.15e-05
738	AT4G02050	5.63	1.15e-05
739	AT5G20650	5.63	1.15e-05
740	AT5G26600	5.63	1.15e-05
741	AT5G27150	5.64	6.33e-11
742	AT1G04080	5.67	1.92e-07
743	AT1G07970	5.71	0.02
744	AT1G32870	5.71	0.02
745	AT1G47570	5.71	0.02
746	AT1G62730	5.71	0.02
747	AT1G68850	5.71	0.02
748	AT1G73490	5.71	0.02
749	AT1G73820	5.71	0.02
750	AT1G78915	5.71	0.02
751	AT1G79630	5.71	0.02
752	AT2G17640	5.71	0.02
753	AT2G19720	5.71	0.02
754	AT2G22720	5.71	0.02
755	AT2G25605	5.71	0.02
756	AT2G26550	5.71	0.02
757	AT2G34840	5.71	0.02
758	AT2G43430	5.71	0.02
759	AT3G10400	5.71	0.02
760	AT3G15950	5.71	0.02
761	AT3G24770	5.71	0.02
762	AT3G56130	5.71	0.02
763	AT3G59090	5.71	0.02
764	AT3G60110	5.71	0.02
765	AT4G03180	5.71	0.02
766	AT4G14746	5.71	0.02
767	AT4G19985	5.71	0.02
768	AT4G21980	5.71	0.02
769	AT4G25360	5.71	0.02
770	AT4G32270	5.71	0.02
771	AT4G33960	5.71	0.02
772	AT4G34220	5.71	0.02
773	AT5G07940	5.71	0.02
774	AT5G11920	5.71	0.02
775	AT5G13460	5.71	0.02
776	AT5G14850	5.71	0.02
777	AT5G23070	5.71	0.02
778	AT5G48540	5.71	0.02
779	AT5G57000	5.71	0.02
780	AT5G58003	5.71	0.02
781	AT5G61390	5.71	0.02
782	AT5G66005	5.71	0.02
783	AT5G66520	5.71	0.02
784	AT1G15730	5.73	0.000458
785	AT1G22200	5.73	0.000458
786	AT1G47900	5.73	0.000458
787	AT3G01320	5.73	0.000458
788	AT3G53740	5.73	0.000458
789	AT3G57890	5.73	0.000458
790	AT4G19510	5.73	0.000458
791	AT2G33470	5.74	8.13e-06
792	AT5G45920	5.74	8.13e-06
793	AT1G79270	5.75	1.33e-07
794	AT3G53970	5.75	1.33e-07
795	AT4G18930	5.75	1.33e-07
796	AT1G78490	5.75	2.06e-09
797	AT5G65380	5.75	2.06e-09
798	AT4G28300	5.75	3.05e-11
799	AT1G69850	5.81	1.42e-09
800	AT1G29280	5.88	9.86e-10
801	AT5G47750	5.88	9.86e-10
802	AT1G14130	5.89	0.000322
803	AT1G44170	5.89	0.000322
804	AT1G70660	5.89	0.000322
805	AT2G34490	5.89	0.000322
806	AT2G41620	5.89	0.000322
807	AT3G46960	5.89	0.000322
808	AT3G17040	5.98	4.5e-08
809	AT1G01860	6.02	0.02
810	AT1G11310	6.02	0.02
811	AT1G20560	6.02	0.02
812	AT1G47550	6.02	0.02
813	AT1G67325	6.02	0.02
814	AT1G70580	6.02	0.02
815	AT1G78960	6.02	0.02
816	AT2G19780	6.02	0.02
817	AT2G20680	6.02	0.02
818	AT2G37678	6.02	0.02
819	AT3G01650	6.02	0.02
820	AT3G23560	6.02	0.02
821	AT3G49060	6.02	0.02
822	AT4G00900	6.02	0.02
823	AT4G10620	6.02	0.02
824	AT4G21460	6.02	0.02
825	AT4G21903	6.02	0.02
826	AT5G03560	6.02	0.02
827	AT5G11380	6.02	0.02
828	AT5G17290	6.02	0.02
829	AT5G20140	6.02	0.02
830	AT5G52210	6.02	0.02
831	AT5G54650	6.02	0.02
832	AT5G59430	6.02	0.02
833	ATMG00960	6.02	0.02
834	AT1G33230	6.05	0.000229
835	AT1G50440	6.05	0.000229
836	AT1G64640	6.05	0.000229
837	AT3G07020	6.05	0.000229
838	AT5G52420	6.05	0.000229
839	AT1G72790	6.06	2.84e-06
840	AT4G24550	6.06	2.84e-06
841	AT4G16380	6.12	2.24e-12
842	AT3G04880	6.14	2.16e-08
843	AT4G19860	6.17	1.98e-06
844	AT5G65250	6.17	1.98e-06
845	AT3G50500	6.21	0
846	AT2G21100	6.21	0.000162
847	AT3G22620	6.21	0.000162
848	AT5G56180	6.21	0.000162
849	AT5G56890	6.21	0.000162
850	AT3G26420	6.22	1.49e-08
851	AT5G52510	6.25	0
852	AT4G16130	6.27	1.38e-06
853	AT4G37800	6.3	0
854	AT2G47970	6.3	1.04e-08
855	AT3G43600	6.3	1.04e-08
856	AT5G14920	6.34	0
857	AT1G27900	6.34	0.01
858	AT1G53090	6.34	0.01
859	AT1G56423	6.34	0.01
860	AT1G61170	6.34	0.01
861	AT1G64405	6.34	0.01
862	AT1G69220	6.34	0.01
863	AT2G22420	6.34	0.01
864	AT2G23290	6.34	0.01
865	AT2G36360	6.34	0.01
866	AT2G40400	6.34	0.01
867	AT2G45530	6.34	0.01
868	AT2G47930	6.34	0.01
869	AT3G01220	6.34	0.01
870	AT3G11720	6.34	0.01
871	AT4G03960	6.34	0.01
872	AT4G09970	6.34	0.01
873	AT4G13100	6.34	0.01
874	AT4G13830	6.34	0.01
875	AT5G05410	6.34	0.01
876	AT5G55560	6.34	0.01
877	AT5G51120	6.37	0.000113
878	AT5G51040	6.38	9.5e-07
879	AT1G45474	6.38	7.25e-09
880	AT3G48530	6.38	7.25e-09
881	AT4G34230	6.39	5.05e-11
882	AT3G56200	6.5	1.59e-13
883	AT1G79670	6.53	7.94e-05
884	AT2G20810	6.53	7.94e-05
885	AT1G21310	6.58	1.64e-11
886	AT1G02205	6.59	4.57e-07
887	AT2G36930	6.59	4.57e-07
888	AT3G49940	6.64	1.12e-11
889	AT1G15350	6.66	0.00813
890	AT1G17160	6.66	0.00813
891	AT1G17170	6.66	0.00813
892	AT1G22280	6.66	0.00813
893	AT1G30480	6.66	0.00813
894	AT1G33970	6.66	0.00813
895	AT1G53730	6.66	0.00813
896	AT1G55170	6.66	0.00813
897	AT1G68840	6.66	0.00813
898	AT1G78880	6.66	0.00813
899	AT2G02080	6.66	0.00813
900	AT2G47890	6.66	0.00813
901	AT3G01300	6.66	0.00813
902	AT3G04710	6.66	0.00813
903	AT3G05280	6.66	0.00813
904	AT3G09470	6.66	0.00813
905	AT3G15020	6.66	0.00813
906	AT3G48820	6.66	0.00813
907	AT3G49570	6.66	0.00813
908	AT3G52260	6.66	0.00813
909	AT4G05390	6.66	0.00813
910	AT4G11820	6.66	0.00813
911	AT4G24480	6.66	0.00813
912	AT5G01770	6.66	0.00813
913	AT5G59430	6.66	0.00813
914	AT1G11840	6.66	0
915	AT1G70410	6.69	5.54e-05
916	AT4G33630	6.69	5.54e-05
917	AT5G26960	6.69	5.54e-05
918	AT2G01910	6.7	3.14e-07
919	AT4G14990	6.7	3.14e-07
920	AT4G29100	6.7	3.14e-07
921	AT4G34100	6.7	1.61e-09
922	AT3G21230	6.8	2.18e-07
923	AT5G60890	6.83	0
924	AT2G46370	6.85	3.87e-05
925	AT1G69510	6.9	2.46e-12
926	AT2G19860	6.91	1.5e-07
927	AT4G25100	6.91	0
928	AT5G40890	6.94	0
929	AT1G48410	6.96	1.69e-12
930	AT2G29510	6.96	1.69e-12
931	AT1G02400	6.97	0.0058
932	AT1G30040	6.97	0.0058
933	AT1G44835	6.97	0.0058
934	AT2G14120	6.97	0.0058
935	AT2G19110	6.97	0.0058
936	AT2G22720	6.97	0.0058
937	AT2G40290	6.97	0.0058
938	AT4G12030	6.97	0.0058
939	AT4G15475	6.97	0.0058
940	AT4G17060	6.97	0.0058
941	AT4G26050	6.97	0.0058
942	AT4G31890	6.97	0.0058
943	AT5G08400	6.97	0.0058
944	AT5G15310	6.97	0.0058
945	AT5G37740	6.97	0.0058
946	AT5G44290	6.97	0.0058
947	AT2G24762	7.01	2.69e-05
948	AT2G32040	7.01	2.69e-05
949	AT3G25585	7.01	2.69e-05
950	AT4G31080	7.02	1.04e-07
951	AT5G07460	7.07	0
952	AT5G04530	7.1	2.41e-10
953	AT1G56660	7.12	7.22e-08
954	AT5G05440	7.14	0
955	AT4G04700	7.16	1.86e-05
956	AT5G41040	7.16	1.86e-05
957	AT5G63990	7.16	1.86e-05
958	AT1G35580	7.19	0
959	AT3G07360	7.23	4.94e-08
960	AT1G10660	7.29	0.00408
961	AT1G22370	7.29	0.00408
962	AT1G30070	7.29	0.00408
963	AT1G77550	7.29	0.00408
964	AT3G23910	7.29	0.00408
965	AT3G49780	7.29	0.00408
966	AT4G00520	7.29	0.00408
967	AT4G33950	7.29	0.00408
968	AT5G04130	7.29	0.00408
969	AT5G22690	7.29	0.00408
970	AT4G20860	7.32	1.29e-05
971	AT5G19660	7.32	1.29e-05
972	AT5G28020	7.32	1.29e-05
973	AT5G57560	7.44	2.32e-08
974	AT3G15530	7.48	8.91e-06
975	AT5G11950	7.48	8.91e-06
976	AT2G46330	7.5	3.69e-11
977	AT3G28270	7.5	3.69e-11
978	AT5G12420	7.55	1.59e-08
979	AT3G20470	7.55	0
980	AT1G30510	7.61	0.00289
981	AT1G62850	7.61	0.00289
982	AT1G72650	7.61	0.00289
983	AT1G79990	7.61	0.00289
984	AT1G80120	7.61	0.00289
985	AT2G26640	7.61	0.00289
986	AT2G31680	7.61	0.00289
987	AT3G14150	7.61	0.00289
988	AT3G19800	7.61	0.00289
989	AT3G52610	7.61	0.00289
990	AT4G04745	7.61	0.00289
991	AT4G08580	7.61	0.00289
992	AT4G14720	7.61	0.00289
993	AT4G30660	7.61	0.00289
994	AT5G40250	7.61	0.00289
995	AT5G41120	7.61	0.00289
996	AT5G45290	7.61	0.00289
997	AT5G63870	7.61	0.00289
998	AT5G64816	7.61	0.00289
999	AT1G76790	7.61	0
1000	AT2G16630	7.65	1.1e-08
1001	AT3G59930	7.66	1.71e-11
1002	AT3G09270	7.76	7.57e-09
1003	AT3G11420	7.76	7.57e-09
1004	AT3G19680	7.82	0
1005	AT3G45060	7.9	5.39e-12
1006	AT1G02390	7.92	0.00202
1007	AT1G05120	7.92	0.00202
1008	AT1G28280	7.92	0.00202
1009	AT1G48840	7.92	0.00202
1010	AT1G77850	7.92	0.00202
1011	AT1G77885	7.92	0.00202
1012	AT3G14370	7.92	0.00202
1013	AT3G20860	7.92	0.00202
1014	AT3G22750	7.92	0.00202
1015	AT3G27190	7.92	0.00202
1016	AT3G28100	7.92	0.00202
1017	AT4G27040	7.92	0.00202
1018	AT5G20730	7.92	0.00202
1019	AT5G48485	7.92	0.00202
1020	AT5G63370	7.92	0.00202
1021	AT5G43270	7.96	3.02e-06
1022	AT4G08950	8.05	0
1023	AT1G78670	8.06	2.5e-12
1024	AT2G19570	8.09	0
1025	AT1G54220	8.12	2.06e-06
1026	AT3G13570	8.12	2.06e-06
1027	AT3G57070	8.12	2.06e-06
1028	AT5G10050	8.12	2.06e-06
1029	AT3G43670	8.14	1.69e-12
1030	AT5G65020	8.2	0
1031	AT1G04970	8.24	0.0014
1032	AT1G11020	8.24	0.0014
1033	AT1G29970	8.24	0.0014
1034	AT1G73840	8.24	0.0014
1035	AT2G31020	8.24	0.0014
1036	AT3G07690	8.24	0.0014
1037	AT3G21390	8.24	0.0014
1038	AT3G23290	8.24	0.0014
1039	AT4G17620	8.24	0.0014
1040	AT4G25770	8.24	0.0014
1041	AT5G24155	8.24	0.0014
1042	AT5G46780	8.24	0.0014
1043	AT5G47330	8.24	0.0014
1044	AT5G62540	8.24	0.0014
1045	AT1G06980	8.28	1.42e-06
1046	AT1G63690	8.28	1.42e-06
1047	AT1G62790	8.43	0
1048	AT1G24160	8.44	9.71e-07
1049	AT2G36410	8.44	9.71e-07
1050	AT5G62350	8.47	0
1051	AT1G51170	8.56	0.000979
1052	AT1G58220	8.56	0.000979
1053	AT2G33310	8.56	0.000979
1054	AT2G36480	8.56	0.000979
1055	AT3G16950	8.56	0.000979
1056	AT4G31000	8.56	0.000979
1057	AT4G32480	8.56	0.000979
1058	AT5G19430	8.56	0.000979
1059	AT5G62100	8.56	0.000979
1060	AT5G27930	8.62	0
1061	AT5G05730	8.68	0
1062	AT5G25220	8.75	0
1063	AT3G21770	8.76	4.57e-07
1064	AT3G22142	8.87	0.000688
1065	AT4G24140	8.87	0.000688
1066	AT5G13050	8.87	0.000688
1067	AT5G51230	8.87	0.000688
1068	AT5G62920	8.87	0.000688
1069	AT4G28240	8.92	3.12e-07
1070	AT3G62550	9.04	7.43e-11
1071	AT3G22840	9.1	0
1072	AT1G05940	9.19	0.000477
1073	AT1G79950	9.19	0.000477
1074	AT2G18890	9.19	0.000477
1075	AT2G21270	9.19	0.000477
1076	AT3G20830	9.19	0.000477
1077	AT3G28670	9.19	0.000477
1078	AT3G49430	9.19	0.000477
1079	AT5G37720	9.19	0.000477
1080	AT5G49580	9.19	0.000477
1081	AT2G28550	9.32	0
1082	AT5G06530	9.46	0
1083	AT1G16510	9.51	0.00033
1084	AT1G55675	9.51	0.00033
1085	AT2G41710	9.51	0.00033
1086	AT3G12145	9.51	0.00033
1087	AT3G24440	9.51	0.00033
1088	AT3G57540	9.51	0.00033
1089	AT5G05830	9.51	0.00033
1090	AT5G14310	9.51	0.00033
1091	AT5G24260	9.51	0.00033
1092	AT5G53340	9.51	0.00033
1093	AT1G77590	9.57	1.07e-11
1094	AT1G05870	9.82	0.00023
1095	AT1G17940	9.82	0.00023
1096	AT1G62330	9.82	0.00023
1097	AT2G45330	9.82	0.00023
1098	AT3G05165	9.82	0.00023
1099	AT5G03555	9.82	0.00023
1100	AT5G67570	9.82	0.00023
1101	AT1G61255	9.87	3.15e-08
1102	AT4G11290	9.87	3.15e-08
1103	AT4G37410	9.98	0
1104	AT1G78700	10.14	0.00016
1105	AT3G47420	10.14	0.00016
1106	AT3G51520	10.14	0.00016
1107	AT4G39070	10.14	0.00016
1108	AT5G50210	10.14	0.00016
1109	AT1G03870	10.35	0
1110	AT4G25620	10.35	1e-08
1111	AT1G08940	10.46	0.00011
1112	AT1G74430	10.46	0.00011
1113	AT4G05050	10.46	0.00011
1114	AT2G46450	10.51	6.83e-09
1115	AT2G32080	10.67	4.6e-09
1116	AT5G49360	10.67	4.6e-09
1117	AT3G01910	10.77	0
1118	AT1G28600	10.77	7.62e-05
1119	AT1G48110	10.77	7.62e-05
1120	AT5G19090	10.77	7.62e-05
1121	AT5G49850	10.77	7.62e-05
1122	AT1G09140	10.83	3.08e-09
1123	AT2G16365	11.09	5.21e-05
1124	AT2G39890	11.09	5.21e-05
1125	AT3G12570	11.09	5.21e-05
1126	AT5G07010	11.09	5.21e-05
1127	AT5G59320	11.3	0
1128	AT3G08670	11.41	3.57e-05
1129	AT3G15020	11.41	3.57e-05
1130	AT3G19860	11.41	3.57e-05
1131	AT4G15510	11.41	3.57e-05
1132	AT4G26720	11.41	3.57e-05
1133	AT4G36920	11.41	3.57e-05
1134	AT5G18310	11.41	3.57e-05
1135	AT3G60530	11.62	4.34e-10
1136	AT1G61100	11.69	0
1137	AT2G45620	11.72	2.47e-05
1138	AT3G25150	11.72	2.47e-05
1139	AT4G13810	11.72	2.47e-05
1140	AT5G43420	11.72	2.47e-05
1141	AT1G01430	11.78	2.91e-10
1142	AT2G33050	12.04	1.68e-05
1143	AT1G06230	12.36	1.15e-05
1144	AT4G01120	12.36	1.15e-05
1145	AT3G16460	12.58	0
1146	AT1G43160	12.67	7.83e-06
1147	AT3G06070	12.67	7.83e-06
1148	AT3G27770	12.67	7.83e-06
1149	AT3G48550	12.67	7.83e-06
1150	AT1G17990	12.99	5.37e-06
1151	AT2G42010	12.99	5.37e-06
1152	AT1G56460	13.31	3.69e-06
1153	AT5G04670	13.31	3.69e-06
1154	AT5G48250	13.31	3.69e-06
1155	AT5G53850	13.31	3.69e-06
1156	AT5G65640	13.31	3.69e-06
1157	AT5G66160	13.31	3.69e-06
1158	AT5G66690	13.31	3.69e-06
1159	AT1G09840	13.62	2.55e-06
1160	AT5G09480	14.26	1.17e-06
1161	AT5G24030	14.33	5.18e-13
1162	AT1G24880	14.49	3.55e-13
1163	AT1G67810	14.57	7.94e-07
1164	AT3G01420	14.57	7.94e-07
1165	AT3G48520	14.89	5.34e-07
1166	AT1G74840	15.28	4.79e-14
1167	AT4G24130	15.53	2.46e-07
1168	AT4G36900	15.53	2.46e-07
1169	AT5G49520	15.53	2.46e-07
1170	AT4G36980	16.08	0
1171	AT3G15115	16.16	1.13e-07
1172	AT2G43150	16.35	0
1173	AT2G36950	16.48	7.7e-08
1174	AT5G65660	16.48	7.7e-08
1175	AT1G76990	16.52	0
1176	AT2G33860	17.11	3.48e-08
1177	AT2G22470	17.43	2.34e-08
1178	AT2G40300	18.06	1.07e-08
1179	AT1G55000	18.38	7.27e-09
1180	AT3G44970	18.47	0
1181	AT3G50770	18.69	4.87e-09
1182	AT5G05860	19.33	2.18e-09
1183	AT5G04430	20.54	0
1184	AT3G62720	21.23	1.98e-10
1185	AT5G55180	21.23	1.98e-10
1186	AT3G02910	22.34	0
1187	AT3G16520	22.49	4.04e-11
1188	AT3G44320	23.44	1.21e-11
1189	AT5G26260	23.6	0
1190	AT1G04220	24.71	2.41e-12
1191	AT1G76930	25.03	1.63e-12
1192	AT2G38530	27.96	0
1193	AT4G39955	28.83	0
1194	AT2G26690	29.46	0
1195	AT5G10300	30.41	0
1196	AT2G29490	32.95	0
1197	AT2G38380	35.17	0
1198	AT5G59310	35.75	0
1199	AT3G60130	36.43	0
1200	AT3G16420	36.67	0
1201	AT2G37130	47.52	0
1202	AT4G22770	47.52	0
1203	AT3G16420	116.26	0
1204	AT3G16420	116.89	0
1205	AT4G23680	200.84	0
1206	AT1G03830	288.27	0.04
1207	AT1G03905	288.27	0.04
1208	AT1G06850	288.27	0.04
1209	AT1G10095	288.27	0.04
1210	AT1G11870	288.27	0.04
1211	AT1G12290	288.27	0.04
1212	AT1G12530	288.27	0.04
1213	AT1G13910	288.27	0.04
1214	AT1G14480	288.27	0.04
1215	AT1G14520	288.27	0.04
1216	AT1G19010	288.27	0.04
1217	AT1G19220	288.27	0.04
1218	AT1G19490	288.27	0.04
1219	AT1G22220	288.27	0.04
1220	AT1G22750	288.27	0.04
1221	AT1G24330	288.27	0.04
1222	AT1G28090	288.27	0.04
1223	AT1G29120	288.27	0.04
1224	AT1G31470	288.27	0.04
1225	AT1G33060	288.27	0.04
1226	AT1G34770	288.27	0.04
1227	AT1G44160	288.27	0.04
1228	AT1G46480	288.27	0.04
1229	AT1G46768	288.27	0.04
1230	AT1G50630	288.27	0.04
1231	AT1G53110	288.27	0.04
1232	AT1G53700	288.27	0.04
1233	AT1G54360	288.27	0.04
1234	AT1G55180	288.27	0.04
1235	AT1G56060	288.27	0.04
1236	AT1G56090	288.27	0.04
1237	AT1G57870	288.27	0.04
1238	AT1G59640	288.27	0.04
1239	AT1G59660	288.27	0.04
1240	AT1G62800	288.27	0.04
1241	AT1G64260	288.27	0.04
1242	AT1G65000	288.27	0.04
1243	AT1G66700	288.27	0.04
1244	AT1G67720	288.27	0.04
1245	AT1G68795	288.27	0.04
1246	AT1G69310	288.27	0.04
1247	AT1G71830	288.27	0.04
1248	AT1G72740	288.27	0.04
1249	AT1G74700	288.27	0.04
1250	AT1G75670	288.27	0.04
1251	AT1G76540	288.27	0.04
1252	AT1G76740	288.27	0.04
1253	AT1G76760	288.27	0.04
1254	AT1G77320	288.27	0.04
1255	AT1G78870	288.27	0.04
1256	AT1G78940	288.27	0.04
1257	AT1G79820	288.27	0.04
1258	AT1G80420	288.27	0.04
1259	AT2G01150	288.27	0.04
1260	AT2G02910	288.27	0.04
1261	AT2G05910	288.27	0.04
1262	AT2G13650	288.27	0.04
1263	AT2G16390	288.27	0.04
1264	AT2G16980	288.27	0.04
1265	AT2G19580	288.27	0.04
1266	AT2G19590	288.27	0.04
1267	AT2G22510	288.27	0.04
1268	AT2G24690	288.27	0.04
1269	AT2G27500	288.27	0.04
1270	AT2G28120	288.27	0.04
1271	AT2G28310	288.27	0.04
1272	AT2G29910	288.27	0.04
1273	AT2G31600	288.27	0.04
1274	AT2G33120	288.27	0.04
1275	AT2G36050	288.27	0.04
1276	AT2G38570	288.27	0.04
1277	AT2G42230	288.27	0.04
1278	AT2G47350	288.27	0.04
1279	AT3G01970	288.27	0.04
1280	AT3G02065	288.27	0.04
1281	AT3G02140	288.27	0.04
1282	AT3G02280	288.27	0.04
1283	AT3G03270	288.27	0.04
1284	AT3G04980	288.27	0.04
1285	AT3G07565	288.27	0.04
1286	AT3G09410	288.27	0.04
1287	AT3G15140	288.27	0.04
1288	AT3G19290	288.27	0.04
1289	AT3G20920	288.27	0.04
1290	AT3G25740	288.27	0.04
1291	AT3G52030	288.27	0.04
1292	AT3G58220	288.27	0.04
1293	AT3G60720	288.27	0.04
1294	AT3G61490	288.27	0.04
1295	AT3G62860	288.27	0.04
1296	AT3G63220	288.27	0.04
1297	AT3G63220	288.27	0.04
1298	AT4G00335	288.27	0.04
1299	AT4G11080	288.27	0.04
1300	AT4G14660	288.27	0.04
1301	AT4G15030	288.27	0.04
1302	AT4G15100	288.27	0.04
1303	AT4G15233	288.27	0.04
1304	AT4G16070	288.27	0.04
1305	AT4G16680	288.27	0.04
1306	AT4G16970	288.27	0.04
1307	AT4G17310	288.27	0.04
1308	AT4G17350	288.27	0.04
1309	AT4G17810	288.27	0.04
1310	AT4G20320	288.27	0.04
1311	AT4G21060	288.27	0.04
1312	AT4G21530	288.27	0.04
1313	AT4G21600	288.27	0.04
1314	AT4G23760	288.27	0.04
1315	AT4G23895	288.27	0.04
1316	AT4G25240	288.27	0.04
1317	AT4G25980	288.27	0.04
1318	AT4G30520	288.27	0.04
1319	AT4G31330	288.27	0.04
1320	AT4G35030	288.27	0.04
1321	AT4G35350	288.27	0.04
1322	AT4G38560	288.27	0.04
1323	AT4G38660	288.27	0.04
1324	AT5G01380	288.27	0.04
1325	AT5G01830	288.27	0.04
1326	AT5G06950	288.27	0.04
1327	AT5G06950	288.27	0.04
1328	AT5G08190	288.27	0.04
1329	AT5G15900	288.27	0.04
1330	AT5G16300	288.27	0.04
1331	AT5G19200	288.27	0.04
1332	AT5G22370	288.27	0.04
1333	AT5G28020	288.27	0.04
1334	AT5G28510	288.27	0.04
1335	AT5G38100	288.27	0.04
1336	AT5G42720	288.27	0.04
1337	AT5G43130	288.27	0.04
1338	AT5G43680	288.27	0.04
1339	AT5G43980	288.27	0.04
1340	AT5G46740	288.27	0.04
1341	AT5G48290	288.27	0.04
1342	AT5G50240	288.27	0.04
1343	AT5G62130	288.27	0.04
1344	AT5G64320	288.27	0.04
1345	AT5G64780	288.27	0.04
1346	AT5G64870	288.27	0.04
1347	AT5G66580	288.27	0.04
1348	AT5G67520	288.27	0.04
1349	AT1G02720	320.27	0.03
1350	AT1G03700	320.27	0.03
1351	AT1G07640	320.27	0.03
1352	AT1G08465	320.27	0.03
1353	AT1G08560	320.27	0.03
1354	AT1G08960	320.27	0.03
1355	AT1G14240	320.27	0.03
1356	AT1G15480	320.27	0.03
1357	AT1G19250	320.27	0.03
1358	AT1G22500	320.27	0.03
1359	AT1G29120	320.27	0.03
1360	AT1G31820	320.27	0.03
1361	AT1G32410	320.27	0.03
1362	AT1G35250	320.27	0.03
1363	AT1G35310	320.27	0.03
1364	AT1G48610	320.27	0.03
1365	AT1G49180	320.27	0.03
1366	AT1G50490	320.27	0.03
1367	AT1G54020	320.27	0.03
1368	AT1G67690	320.27	0.03
1369	AT1G69930	320.27	0.03
1370	AT1G71696	320.27	0.03
1371	AT1G72740	320.27	0.03
1372	AT1G74710	320.27	0.03
1373	AT1G74780	320.27	0.03
1374	AT1G79790	320.27	0.03
1375	AT1G80640	320.27	0.03
1376	AT2G05510	320.27	0.03
1377	AT2G18410	320.27	0.03
1378	AT2G20210	320.27	0.03
1379	AT2G31180	320.27	0.03
1380	AT2G33120	320.27	0.03
1381	AT2G38060	320.27	0.03
1382	AT2G40070	320.27	0.03
1383	AT2G40970	320.27	0.03
1384	AT2G41050	320.27	0.03
1385	AT2G41705	320.27	0.03
1386	AT2G42360	320.27	0.03
1387	AT2G44260	320.27	0.03
1388	AT2G45190	320.27	0.03
1389	AT2G46640	320.27	0.03
1390	AT2G47160	320.27	0.03
1391	AT2G47200	320.27	0.03
1392	AT3G03900	320.27	0.03
1393	AT3G04620	320.27	0.03
1394	AT3G09160	320.27	0.03
1395	AT3G14590	320.27	0.03
1396	AT3G14680	320.27	0.03
1397	AT3G16340	320.27	0.03
1398	AT3G17240	320.27	0.03
1399	AT3G17690	320.27	0.03
1400	AT3G17860	320.27	0.03
1401	AT3G18160	320.27	0.03
1402	AT3G20090	320.27	0.03
1403	AT3G20430	320.27	0.03
1404	AT3G21100	320.27	0.03
1405	AT3G23790	320.27	0.03
1406	AT3G26910	320.27	0.03
1407	AT3G45650	320.27	0.03
1408	AT3G47590	320.27	0.03
1409	AT3G47950	320.27	0.03
1410	AT3G49170	320.27	0.03
1411	AT3G52570	320.27	0.03
1412	AT3G55290	320.27	0.03
1413	AT3G55560	320.27	0.03
1414	AT3G58840	320.27	0.03
1415	AT3G61590	320.27	0.03
1416	AT3G63060	320.27	0.03
1417	AT4G01840	320.27	0.03
1418	AT4G22130	320.27	0.03
1419	AT4G24390	320.27	0.03
1420	AT4G24670	320.27	0.03
1421	AT4G28030	320.27	0.03
1422	AT4G34430	320.27	0.03
1423	AT4G34810	320.27	0.03
1424	AT4G35110	320.27	0.03
1425	AT4G35280	320.27	0.03
1426	AT4G35985	320.27	0.03
1427	AT5G05960	320.27	0.03
1428	AT5G07900	320.27	0.03
1429	AT5G08335	320.27	0.03
1430	AT5G08510	320.27	0.03
1431	AT5G10070	320.27	0.03
1432	AT5G11610	320.27	0.03
1433	AT5G18770	320.27	0.03
1434	AT5G19100	320.27	0.03
1435	AT5G20710	320.27	0.03
1436	AT5G23190	320.27	0.03
1437	AT5G26680	320.27	0.03
1438	AT5G28000	320.27	0.03
1439	AT5G38030	320.27	0.03
1440	AT5G38540	320.27	0.03
1441	AT5G41800	320.27	0.03
1442	AT5G44635	320.27	0.03
1443	AT5G51780	320.27	0.03
1444	AT5G54520	320.27	0.03
1445	AT5G54930	320.27	0.03
1446	AT5G57270	320.27	0.03
1447	AT5G58300	320.27	0.03
1448	AT5G59090	320.27	0.03
1449	AT5G59400	320.27	0.03
1450	AT5G59780	320.27	0.03
1451	AT5G60590	320.27	0.03
1452	AT5G62470	320.27	0.03
1453	AT1G03090	352.26	0.02
1454	AT1G05870	352.26	0.02
1455	AT1G09390	352.26	0.02
1456	AT1G10140	352.26	0.02
1457	AT1G15210	352.26	0.02
1458	AT1G17780	352.26	0.02
1459	AT1G17950	352.26	0.02
1460	AT1G23480	352.26	0.02
1461	AT1G27170	352.26	0.02
1462	AT1G28330	352.26	0.02
1463	AT1G44130	352.26	0.02
1464	AT1G47270	352.26	0.02
1465	AT1G52855	352.26	0.02
1466	AT1G53180	352.26	0.02
1467	AT1G60730	352.26	0.02
1468	AT1G60960	352.26	0.02
1469	AT1G63300	352.26	0.02
1470	AT1G63750	352.26	0.02
1471	AT1G64460	352.26	0.02
1472	AT1G66480	352.26	0.02
1473	AT1G71230	352.26	0.02
1474	AT1G72200	352.26	0.02
1475	AT1G77120	352.26	0.02
1476	AT2G01300	352.26	0.02
1477	AT2G01950	352.26	0.02
1478	AT2G02680	352.26	0.02
1479	AT2G04090	352.26	0.02
1480	AT2G04740	352.26	0.02
1481	AT2G11000	352.26	0.02
1482	AT2G16790	352.26	0.02
1483	AT2G19800	352.26	0.02
1484	AT2G20830	352.26	0.02
1485	AT2G23140	352.26	0.02
1486	AT2G25420	352.26	0.02
1487	AT2G28930	352.26	0.02
1488	AT2G29740	352.26	0.02
1489	AT2G40316	352.26	0.02
1490	AT2G42380	352.26	0.02
1491	AT2G45695	352.26	0.02
1492	AT3G02380	352.26	0.02
1493	AT3G02800	352.26	0.02
1494	AT3G10915	352.26	0.02
1495	AT3G11890	352.26	0.02
1496	AT3G15390	352.26	0.02
1497	AT3G17950	352.26	0.02
1498	AT3G23430	352.26	0.02
1499	AT3G30380	352.26	0.02
1500	AT3G46580	352.26	0.02
1501	AT3G48920	352.26	0.02
1502	AT3G51290	352.26	0.02
1503	AT3G51320	352.26	0.02
1504	AT3G52210	352.26	0.02
1505	AT3G54040	352.26	0.02
1506	AT3G56510	352.26	0.02
1507	AT3G56900	352.26	0.02
1508	AT3G59320	352.26	0.02
1509	AT4G00200	352.26	0.02
1510	AT4G01510	352.26	0.02
1511	AT4G06634	352.26	0.02
1512	AT4G08790	352.26	0.02
1513	AT4G10860	352.26	0.02
1514	AT4G14580	352.26	0.02
1515	AT4G14950	352.26	0.02
1516	AT4G15340	352.26	0.02
1517	AT4G16800	352.26	0.02
1518	AT4G38370	352.26	0.02
1519	AT5G07870	352.26	0.02
1520	AT5G16280	352.26	0.02
1521	AT5G16890	352.26	0.02
1522	AT5G19160	352.26	0.02
1523	AT5G22040	352.26	0.02
1524	AT5G22730	352.26	0.02
1525	AT5G23720	352.26	0.02
1526	AT5G24520	352.26	0.02
1527	AT5G40710	352.26	0.02
1528	AT5G43050	352.26	0.02
1529	AT5G64090	352.26	0.02
1530	AT5G65210	352.26	0.02
1531	AT5G66390	352.26	0.02
1532	AT1G03457	384.25	0.01
1533	AT1G05000	384.25	0.01
1534	AT1G06780	384.25	0.01
1535	AT1G09170	384.25	0.01
1536	AT1G09820	384.25	0.01
1537	AT1G15170	384.25	0.01
1538	AT1G15460	384.25	0.01
1539	AT1G17400	384.25	0.01
1540	AT1G23040	384.25	0.01
1541	AT1G49160	384.25	0.01
1542	AT1G53190	384.25	0.01
1543	AT1G54360	384.25	0.01
1544	AT1G57790	384.25	0.01
1545	AT1G66540	384.25	0.01
1546	AT1G67820	384.25	0.01
1547	AT1G68400	384.25	0.01
1548	AT1G68730	384.25	0.01
1549	AT1G72140	384.25	0.01
1550	AT1G78915	384.25	0.01
1551	AT2G02960	384.25	0.01
1552	AT2G13660	384.25	0.01
1553	AT2G16250	384.25	0.01
1554	AT2G16720	384.25	0.01
1555	AT2G17210	384.25	0.01
1556	AT2G22240	384.25	0.01
1557	AT2G22270	384.25	0.01
1558	AT2G22680	384.25	0.01
1559	AT2G27000	384.25	0.01
1560	AT2G28460	384.25	0.01
1561	AT2G31160	384.25	0.01
1562	AT2G31730	384.25	0.01
1563	AT2G32295	384.25	0.01
1564	AT2G32590	384.25	0.01
1565	AT2G34200	384.25	0.01
1566	AT2G36100	384.25	0.01
1567	AT2G37035	384.25	0.01
1568	AT2G37975	384.25	0.01
1569	AT2G41330	384.25	0.01
1570	AT2G41760	384.25	0.01
1571	AT2G44510	384.25	0.01
1572	AT3G02490	384.25	0.01
1573	AT3G06790	384.25	0.01
1574	AT3G14060	384.25	0.01
1575	AT3G16050	384.25	0.01
1576	AT3G16450	384.25	0.01
1577	AT3G17340	384.25	0.01
1578	AT3G29270	384.25	0.01
1579	AT3G29270	384.25	0.01
1580	AT3G29670	384.25	0.01
1581	AT3G46180	384.25	0.01
1582	AT3G53720	384.25	0.01
1583	AT3G55290	384.25	0.01
1584	AT3G55500	384.25	0.01
1585	AT3G57570	384.25	0.01
1586	AT3G61320	384.25	0.01
1587	AT4G02060	384.25	0.01
1588	AT4G08455	384.25	0.01
1589	AT4G09160	384.25	0.01
1590	AT4G12690	384.25	0.01
1591	AT4G15955	384.25	0.01
1592	AT4G16695	384.25	0.01
1593	AT4G22470	384.25	0.01
1594	AT4G22610	384.25	0.01
1595	AT4G23330	384.25	0.01
1596	AT4G23690	384.25	0.01
1597	AT4G25600	384.25	0.01
1598	AT4G26750	384.25	0.01
1599	AT4G29930	384.25	0.01
1600	AT4G32670	384.25	0.01
1601	AT4G32850	384.25	0.01
1602	AT4G33440	384.25	0.01
1603	AT4G39795	384.25	0.01
1604	AT5G02090	384.25	0.01
1605	AT5G03670	384.25	0.01
1606	AT5G05890	384.25	0.01
1607	AT5G06410	384.25	0.01
1608	AT5G06510	384.25	0.01
1609	AT5G09420	384.25	0.01
1610	AT5G14610	384.25	0.01
1611	AT5G16630	384.25	0.01
1612	AT5G19570	384.25	0.01
1613	AT5G20680	384.25	0.01
1614	AT5G23710	384.25	0.01
1615	AT5G40870	384.25	0.01
1616	AT5G44730	384.25	0.01
1617	AT5G45720	384.25	0.01
1618	AT5G48010	384.25	0.01
1619	AT5G51620	384.25	0.01
1620	AT5G51960	384.25	0.01
1621	AT5G59660	384.25	0.01
1622	AT1G03750	416.25	0.00886
1623	AT1G05160	416.25	0.00886
1624	AT1G06060	416.25	0.00886
1625	AT1G07470	416.25	0.00886
1626	AT1G07960	416.25	0.00886
1627	AT1G16530	416.25	0.00886
1628	AT1G17830	416.25	0.00886
1629	AT1G20880	416.25	0.00886
1630	AT1G21910	416.25	0.00886
1631	AT1G44970	416.25	0.00886
1632	AT1G49960	416.25	0.00886
1633	AT1G61065	416.25	0.00886
1634	AT1G63240	416.25	0.00886
1635	AT1G69810	416.25	0.00886
1636	AT1G73650	416.25	0.00886
1637	AT1G76280	416.25	0.00886
1638	AT1G78990	416.25	0.00886
1639	AT1G79700	416.25	0.00886
1640	AT2G14890	416.25	0.00886
1641	AT2G22090	416.25	0.00886
1642	AT2G24630	416.25	0.00886
1643	AT2G26870	416.25	0.00886
1644	AT2G29070	416.25	0.00886
1645	AT2G29995	416.25	0.00886
1646	AT2G33620	416.25	0.00886
1647	AT2G33830	416.25	0.00886
1648	AT2G41730	416.25	0.00886
1649	AT2G44380	416.25	0.00886
1650	AT3G01450	416.25	0.00886
1651	AT3G10480	416.25	0.00886
1652	AT3G14020	416.25	0.00886
1653	AT3G16800	416.25	0.00886
1654	AT3G20010	416.25	0.00886
1655	AT3G24255	416.25	0.00886
1656	AT3G49160	416.25	0.00886
1657	AT3G58930	416.25	0.00886
1658	AT3G60500	416.25	0.00886
1659	AT3G63010	416.25	0.00886
1660	AT4G00290	416.25	0.00886
1661	AT4G01630	416.25	0.00886
1662	AT4G05000	416.25	0.00886
1663	AT4G05450	416.25	0.00886
1664	AT4G12670	416.25	0.00886
1665	AT4G14770	416.25	0.00886
1666	AT4G15380	416.25	0.00886
1667	AT4G17280	416.25	0.00886
1668	AT4G20320	416.25	0.00886
1669	AT4G26890	416.25	0.00886
1670	AT4G27610	416.25	0.00886
1671	AT4G27900	416.25	0.00886
1672	AT4G28940	416.25	0.00886
1673	AT4G35920	416.25	0.00886
1674	AT4G37080	416.25	0.00886
1675	AT4G37080	416.25	0.00886
1676	AT4G37190	416.25	0.00886
1677	AT4G39300	416.25	0.00886
1678	AT5G05950	416.25	0.00886
1679	AT5G06860	416.25	0.00886
1680	AT5G13610	416.25	0.00886
1681	AT5G14380	416.25	0.00886
1682	AT5G14690	416.25	0.00886
1683	AT5G15770	416.25	0.00886
1684	AT5G19120	416.25	0.00886
1685	AT5G20250	416.25	0.00886
1686	AT5G24870	416.25	0.00886
1687	AT5G25820	416.25	0.00886
1688	AT5G27620	416.25	0.00886
1689	AT5G46400	416.25	0.00886
1690	AT5G49220	416.25	0.00886
1691	AT5G50280	416.25	0.00886
1692	AT5G51510	416.25	0.00886
1693	AT5G55550	416.25	0.00886
1694	AT5G59090	416.25	0.00886
1695	AT5G63460	416.25	0.00886
1696	AT5G65790	416.25	0.00886
1697	AT1G07705	448.24	0.00618
1698	AT1G10865	448.24	0.00618
1699	AT1G13520	448.24	0.00618
1700	AT1G14580	448.24	0.00618
1701	AT1G15800	448.24	0.00618
1702	AT1G18340	448.24	0.00618
1703	AT1G51390	448.24	0.00618
1704	AT1G53470	448.24	0.00618
1705	AT1G55040	448.24	0.00618
1706	AT1G56020	448.24	0.00618
1707	AT1G62800	448.24	0.00618
1708	AT1G62850	448.24	0.00618
1709	AT1G69910	448.24	0.00618
1710	AT1G78895	448.24	0.00618
1711	AT1G80420	448.24	0.00618
1712	AT2G01170	448.24	0.00618
1713	AT2G04780	448.24	0.00618
1714	AT2G05755	448.24	0.00618
1715	AT2G17500	448.24	0.00618
1716	AT2G41370	448.24	0.00618
1717	AT3G02990	448.24	0.00618
1718	AT3G03810	448.24	0.00618
1719	AT3G04070	448.24	0.00618
1720	AT3G11430	448.24	0.00618
1721	AT3G12770	448.24	0.00618
1722	AT3G23480	448.24	0.00618
1723	AT3G26440	448.24	0.00618
1724	AT3G27350	448.24	0.00618
1725	AT3G27650	448.24	0.00618
1726	AT3G44380	448.24	0.00618
1727	AT3G45710	448.24	0.00618
1728	AT3G52060	448.24	0.00618
1729	AT3G56430	448.24	0.00618
1730	AT3G58530	448.24	0.00618
1731	AT3G61400	448.24	0.00618
1732	AT4G04955	448.24	0.00618
1733	AT4G09720	448.24	0.00618
1734	AT4G17460	448.24	0.00618
1735	AT4G34000	448.24	0.00618
1736	AT4G34140	448.24	0.00618
1737	AT4G38040	448.24	0.00618
1738	AT5G11590	448.24	0.00618
1739	AT5G36870	448.24	0.00618
1740	AT5G41100	448.24	0.00618
1741	AT5G42770	448.24	0.00618
1742	AT5G44610	448.24	0.00618
1743	AT5G51060	448.24	0.00618
1744	AT5G51300	448.24	0.00618
1745	AT5G52720	448.24	0.00618
1746	AT5G58320	448.24	0.00618
1747	AT5G63280	448.24	0.00618
1748	AT5G65210	448.24	0.00618
1749	AT1G06780	480.24	0.00428
1750	AT1G06800	480.24	0.00428
1751	AT1G08680	480.24	0.00428
1752	AT1G09415	480.24	0.00428
1753	AT1G11780	480.24	0.00428
1754	AT1G13430	480.24	0.00428
1755	AT1G14687	480.24	0.00428
1756	AT1G15180	480.24	0.00428
1757	AT1G36180	480.24	0.00428
1758	AT1G66240	480.24	0.00428
1759	AT1G67190	480.24	0.00428
1760	AT2G07734	480.24	0.00428
1761	AT2G17150	480.24	0.00428
1762	AT2G18370	480.24	0.00428
1763	AT2G24440	480.24	0.00428
1764	AT2G28250	480.24	0.00428
1765	AT2G34060	480.24	0.00428
1766	AT2G39430	480.24	0.00428
1767	AT2G41440	480.24	0.00428
1768	AT3G23200	480.24	0.00428
1769	AT3G23250	480.24	0.00428
1770	AT3G26160	480.24	0.00428
1771	AT3G46930	480.24	0.00428
1772	AT3G53480	480.24	0.00428
1773	AT3G54390	480.24	0.00428
1774	AT3G57020	480.24	0.00428
1775	AT4G00755	480.24	0.00428
1776	AT4G16790	480.24	0.00428
1777	AT4G28990	480.24	0.00428
1778	AT4G31420	480.24	0.00428
1779	AT5G04950	480.24	0.00428
1780	AT5G05000	480.24	0.00428
1781	AT5G12900	480.24	0.00428
1782	AT5G27710	480.24	0.00428
1783	AT5G40270	480.24	0.00428
1784	AT5G52250	480.24	0.00428
1785	AT5G54040	480.24	0.00428
1786	AT5G61890	480.24	0.00428
1787	AT5G63830	480.24	0.00428
1788	AT1G14240	512.23	0.00295
1789	AT1G22990	512.23	0.00295
1790	AT1G26730	512.23	0.00295
1791	AT1G28010	512.23	0.00295
1792	AT1G34670	512.23	0.00295
1793	AT1G35260	512.23	0.00295
1794	AT1G45050	512.23	0.00295
1795	AT1G52120	512.23	0.00295
1796	AT1G77180	512.23	0.00295
1797	AT2G20050	512.23	0.00295
1798	AT2G27370	512.23	0.00295
1799	AT2G28670	512.23	0.00295
1800	AT2G30170	512.23	0.00295
1801	AT2G35170	512.23	0.00295
1802	AT2G36485	512.23	0.00295
1803	AT2G46240	512.23	0.00295
1804	AT2G48100	512.23	0.00295
1805	AT3G10030	512.23	0.00295
1806	AT3G17609	512.23	0.00295
1807	AT3G18240	512.23	0.00295
1808	AT3G49650	512.23	0.00295
1809	AT3G56070	512.23	0.00295
1810	AT3G56080	512.23	0.00295
1811	AT4G31540	512.23	0.00295
1812	AT5G03345	512.23	0.00295
1813	AT5G08550	512.23	0.00295
1814	AT5G13520	512.23	0.00295
1815	AT5G17650	512.23	0.00295
1816	AT5G23535	512.23	0.00295
1817	AT5G28020	512.23	0.00295
1818	AT5G59490	512.23	0.00295
1819	AT5G63150	512.23	0.00295
1820	AT5G63970	512.23	0.00295
1821	AT5G66400	512.23	0.00295
1822	AT1G04950	544.23	0.00202
1823	AT1G14240	544.23	0.00202
1824	AT1G32900	544.23	0.00202
1825	AT1G34630	544.23	0.00202
1826	AT1G49450	544.23	0.00202
1827	AT1G80860	544.23	0.00202
1828	AT2G24390	544.23	0.00202
1829	AT2G29060	544.23	0.00202
1830	AT2G41160	544.23	0.00202
1831	AT2G46270	544.23	0.00202
1832	AT3G07610	544.23	0.00202
1833	AT3G16180	544.23	0.00202
1834	AT3G19080	544.23	0.00202
1835	AT3G27700	544.23	0.00202
1836	AT3G28700	544.23	0.00202
1837	AT3G46490	544.23	0.00202
1838	AT3G54090	544.23	0.00202
1839	AT4G02430	544.23	0.00202
1840	AT4G11190	544.23	0.00202
1841	AT4G14590	544.23	0.00202
1842	AT4G15093	544.23	0.00202
1843	AT4G15330	544.23	0.00202
1844	AT4G16144	544.23	0.00202
1845	AT4G17245	544.23	0.00202
1846	AT4G29940	544.23	0.00202
1847	AT4G33410	544.23	0.00202
1848	AT4G33610	544.23	0.00202
1849	AT4G35920	544.23	0.00202
1850	AT5G05680	544.23	0.00202
1851	AT5G09330	544.23	0.00202
1852	AT5G14450	544.23	0.00202
1853	AT5G15550	544.23	0.00202
1854	AT5G16360	544.23	0.00202
1855	AT5G23210	544.23	0.00202
1856	AT5G37890	544.23	0.00202
1857	AT5G39190	544.23	0.00202
1858	AT5G49665	544.23	0.00202
1859	AT5G62760	544.23	0.00202
1860	AT5G67240	544.23	0.00202
1861	AT1G08030	576.22	0.0014
1862	AT1G15110	576.22	0.0014
1863	AT1G54000	576.22	0.0014
1864	AT1G56240	576.22	0.0014
1865	AT1G65420	576.22	0.0014
1866	AT1G76820	576.22	0.0014
1867	AT2G02060	576.22	0.0014
1868	AT2G03470	576.22	0.0014
1869	AT2G28200	576.22	0.0014
1870	AT3G16430	576.22	0.0014
1871	AT3G24100	576.22	0.0014
1872	AT3G25290	576.22	0.0014
1873	AT3G51530	576.22	0.0014
1874	AT4G00180	576.22	0.0014
1875	AT4G17020	576.22	0.0014
1876	AT4G31890	576.22	0.0014
1877	AT4G36840	576.22	0.0014
1878	AT4G37670	576.22	0.0014
1879	AT5G17330	576.22	0.0014
1880	AT5G24290	576.22	0.0014
1881	AT5G42580	576.22	0.0014
1882	AT5G63590	576.22	0.0014
1883	AT1G03920	608.22	0.000961
1884	AT1G13690	608.22	0.000961
1885	AT1G33980	608.22	0.000961
1886	AT1G56320	608.22	0.000961
1887	AT1G60095	608.22	0.000961
1888	AT1G77122	608.22	0.000961
1889	AT1G78420	608.22	0.000961
1890	AT2G02470	608.22	0.000961
1891	AT2G05540	608.22	0.000961
1892	AT2G13290	608.22	0.000961
1893	AT2G22770	608.22	0.000961
1894	AT2G28660	608.22	0.000961
1895	AT2G41650	608.22	0.000961
1896	AT3G05030	608.22	0.000961
1897	AT3G10450	608.22	0.000961
1898	AT3G12210	608.22	0.000961
1899	AT3G22160	608.22	0.000961
1900	AT3G25640	608.22	0.000961
1901	AT3G43430	608.22	0.000961
1902	AT4G00026	608.22	0.000961
1903	AT4G09550	608.22	0.000961
1904	AT5G01040	608.22	0.000961
1905	AT5G04090	608.22	0.000961
1906	AT5G06100	608.22	0.000961
1907	AT5G15170	608.22	0.000961
1908	AT5G18940	608.22	0.000961
1909	AT5G19110	608.22	0.000961
1910	AT5G20960	608.22	0.000961
1911	AT5G22400	608.22	0.000961
1912	AT5G25830	608.22	0.000961
1913	AT5G38020	608.22	0.000961
1914	AT5G47500	608.22	0.000961
1915	AT5G53750	608.22	0.000961
1916	AT5G54145	608.22	0.000961
1917	AT5G63450	608.22	0.000961
1918	AT1G02900	640.21	0.000661
1919	AT1G05205	640.21	0.000661
1920	AT1G50040	640.21	0.000661
1921	AT1G52670	640.21	0.000661
1922	AT1G73960	640.21	0.000661
1923	AT2G15220	640.21	0.000661
1924	AT2G47485	640.21	0.000661
1925	AT4G08770	640.21	0.000661
1926	AT4G32880	640.21	0.000661
1927	AT4G39100	640.21	0.000661
1928	AT5G47180	640.21	0.000661
1929	AT5G48560	640.21	0.000661
1930	AT5G58780	640.21	0.000661
1931	AT5G61290	640.21	0.000661
1932	AT1G45207	672.2	0.000455
1933	AT1G62570	672.2	0.000455
1934	AT1G64170	672.2	0.000455
1935	AT1G65920	672.2	0.000455
1936	AT2G26100	672.2	0.000455
1937	AT2G41490	672.2	0.000455
1938	AT2G43060	672.2	0.000455
1939	AT3G04570	672.2	0.000455
1940	AT3G10480	672.2	0.000455
1941	AT3G24300	672.2	0.000455
1942	AT3G27325	672.2	0.000455
1943	AT3G48100	672.2	0.000455
1944	AT4G19720	672.2	0.000455
1945	AT5G08130	672.2	0.000455
1946	AT5G13720	672.2	0.000455
1947	AT5G15810	672.2	0.000455
1948	AT5G42760	672.2	0.000455
1949	AT5G48290	672.2	0.000455
1950	AT5G51150	672.2	0.000455
1951	AT5G56020	672.2	0.000455
1952	AT5G63600	672.2	0.000455
1953	AT5G64650	672.2	0.000455
1954	AT5G65870	672.2	0.000455
1955	AT1G28130	704.2	0.000311
1956	AT1G74460	704.2	0.000311
1957	AT2G39140	704.2	0.000311
1958	AT2G40370	704.2	0.000311
1959	AT2G41800	704.2	0.000311
1960	AT3G05990	704.2	0.000311
1961	AT3G10250	704.2	0.000311
1962	AT3G12010	704.2	0.000311
1963	AT3G26310	704.2	0.000311
1964	AT3G58550	704.2	0.000311
1965	AT4G02540	704.2	0.000311
1966	AT4G17430	704.2	0.000311
1967	AT4G30280	704.2	0.000311
1968	AT4G37020	704.2	0.000311
1969	AT5G07475	704.2	0.000311
1970	AT5G23830	704.2	0.000311
1971	AT5G27820	704.2	0.000311
1972	AT5G43580	704.2	0.000311
1973	AT5G48000	704.2	0.000311
1974	AT5G49990	704.2	0.000311
1975	AT5G64100	704.2	0.000311
1976	AT1G01250	736.19	0.000214
1977	AT1G30040	736.19	0.000214
1978	AT2G17510	736.19	0.000214
1979	AT2G28250	736.19	0.000214
1980	AT2G33330	736.19	0.000214
1981	AT3G05750	736.19	0.000214
1982	AT3G15110	736.19	0.000214
1983	AT3G61870	736.19	0.000214
1984	AT4G10380	736.19	0.000214
1985	AT4G24340	736.19	0.000214
1986	AT4G36610	736.19	0.000214
1987	AT5G03070	736.19	0.000214
1988	AT5G06720	736.19	0.000214
1989	AT5G08440	736.19	0.000214
1990	AT5G14500	736.19	0.000214
1991	AT5G25810	736.19	0.000214
1992	AT1G14440	768.19	0.000146
1993	AT1G29025	768.19	0.000146
1994	AT1G32170	768.19	0.000146
1995	AT1G66860	768.19	0.000146
1996	AT1G70800	768.19	0.000146
1997	AT1G71970	768.19	0.000146
[truncated: 182 more rows]
